# Supplementary material for: Genome-wide atlas of alternative polyadenylation in the forage legume red clover
Source: Sci Rep. 2018 Jul 27;8:11379. doi: 10.1038/s41598-018-29699-7 (PMC6063945; doi:10.1038/s41598-018-29699-7)
Supplement: Supplementary file 2 — Supplementary datasets [file 41598_2018_29699_MOESM2_ESM.xlsx]

## Sheet: PAS_list
Dataset.S1. List of poly(A) sites
Chromosome	Start	End	Gene	Number of tags	Strand	Genomic region
Tp57577_TGAC_v2_LG1	1314	1315	gene2499	331	+	CDS
Tp57577_TGAC_v2_LG1	1316	1317	gene2499	63	+	CDS
Tp57577_TGAC_v2_LG1	1331	1332	gene2499	16	+	CDS
Tp57577_TGAC_v2_LG1	1335	1336	gene2499	24	+	CDS
Tp57577_TGAC_v2_LG1	1349	1350	gene2499	32	+	CDS
Tp57577_TGAC_v2_LG1	1351	1352	gene2499	10	+	CDS
Tp57577_TGAC_v2_LG1	1989	1990	.	12	-	.
Tp57577_TGAC_v2_LG1	1990	1991	.	487	-	.
Tp57577_TGAC_v2_LG1	1992	1993	.	266	-	.
Tp57577_TGAC_v2_LG1	11837	11838	gene2443	10	-	3UTR
Tp57577_TGAC_v2_LG1	11838	11839	gene2443	13	-	3UTR
Tp57577_TGAC_v2_LG1	14806	14807	gene2426	16	-	CDS
Tp57577_TGAC_v2_LG1	18113	18114	gene2479	13	-	CDS
Tp57577_TGAC_v2_LG1	21275	21276	gene2479	11	-	3UTR
Tp57577_TGAC_v2_LG1	21302	21303	gene2479	21	-	3UTR
Tp57577_TGAC_v2_LG1	21303	21304	gene2479	34	-	3UTR
Tp57577_TGAC_v2_LG1	21314	21315	gene2479	9	-	3UTR
Tp57577_TGAC_v2_LG1	21315	21316	gene2479	11	-	3UTR
Tp57577_TGAC_v2_LG1	21349	21350	gene2479	67	-	3UTR
Tp57577_TGAC_v2_LG1	21350	21351	gene2479	16	-	3UTR
Tp57577_TGAC_v2_LG1	21402	21403	gene2479	9	-	3UTR
Tp57577_TGAC_v2_LG1	26175	26176	gene2492	82	+	3UTR
Tp57577_TGAC_v2_LG1	26176	26177	gene2492	23	+	3UTR
Tp57577_TGAC_v2_LG1	26177	26178	gene2492	15	+	3UTR
Tp57577_TGAC_v2_LG1	26180	26181	gene2492	21	+	3UTR
Tp57577_TGAC_v2_LG1	26181	26182	gene2492	17	+	3UTR
Tp57577_TGAC_v2_LG1	26182	26183	gene2492	14	+	3UTR
Tp57577_TGAC_v2_LG1	26232	26233	gene2492	10	+	3UTR
Tp57577_TGAC_v2_LG1	29954	29955	gene2492	12	+	CDS
Tp57577_TGAC_v2_LG1	29957	29958	gene2492	11	+	CDS
Tp57577_TGAC_v2_LG1	41402	41403	gene2473	9	-	CDS
Tp57577_TGAC_v2_LG1	45807	45808	gene2498	9	+	3UTR
Tp57577_TGAC_v2_LG1	45825	45826	gene2498	10	+	3UTR
Tp57577_TGAC_v2_LG1	45827	45828	gene2498	15	+	3UTR
Tp57577_TGAC_v2_LG1	45833	45834	gene2498	47	+	3UTR
Tp57577_TGAC_v2_LG1	45835	45836	gene2498	44	+	3UTR
Tp57577_TGAC_v2_LG1	45836	45837	gene2498	15	+	3UTR
Tp57577_TGAC_v2_LG1	45837	45838	gene2498	43	+	3UTR
Tp57577_TGAC_v2_LG1	45843	45844	gene2498	10	+	3UTR
Tp57577_TGAC_v2_LG1	45855	45856	gene2498	28	+	3UTR
Tp57577_TGAC_v2_LG1	45857	45858	gene2498	32	+	3UTR
Tp57577_TGAC_v2_LG1	45858	45859	gene2498	10	+	3UTR
Tp57577_TGAC_v2_LG1	45860	45861	gene2498	41	+	3UTR
Tp57577_TGAC_v2_LG1	45910	45911	gene2498	32	+	3UTR
Tp57577_TGAC_v2_LG1	45911	45912	gene2498	29	+	3UTR
Tp57577_TGAC_v2_LG1	45912	45913	gene2498	18	+	3UTR
Tp57577_TGAC_v2_LG1	45923	45924	gene2498	15	+	3UTR
Tp57577_TGAC_v2_LG1	45928	45929	gene2498	115	+	3UTR
Tp57577_TGAC_v2_LG1	45929	45930	gene2498	38	+	3UTR
Tp57577_TGAC_v2_LG1	45930	45931	gene2498	31	+	3UTR
Tp57577_TGAC_v2_LG1	45932	45933	gene2498	20	+	3UTR
Tp57577_TGAC_v2_LG1	45935	45936	gene2498	9	+	3UTR
Tp57577_TGAC_v2_LG1	45956	45957	gene2498	14	+	3UTR
Tp57577_TGAC_v2_LG1	45958	45959	gene2498	34	+	3UTR
Tp57577_TGAC_v2_LG1	75099	75100	gene2455	9	-	3UTR
Tp57577_TGAC_v2_LG1	78357	78358	gene2412	10	+	3UTR
Tp57577_TGAC_v2_LG1	78359	78360	gene2412	10	+	3UTR
Tp57577_TGAC_v2_LG1	78409	78410	gene2412	13	+	3UTR
Tp57577_TGAC_v2_LG1	78411	78412	gene2412	10	+	3UTR
Tp57577_TGAC_v2_LG1	81994	81995	.	9	-	.
Tp57577_TGAC_v2_LG1	95456	95457	.	16	+	.
Tp57577_TGAC_v2_LG1	95457	95458	.	14	+	.
Tp57577_TGAC_v2_LG1	95458	95459	.	12	+	.
Tp57577_TGAC_v2_LG1	95461	95462	.	10	+	.
Tp57577_TGAC_v2_LG1	95476	95477	gene2484	11	-	intron
Tp57577_TGAC_v2_LG1	109701	109702	gene2474	11	+	3UTR
Tp57577_TGAC_v2_LG1	129421	129422	gene2495	11	-	3UTR
Tp57577_TGAC_v2_LG1	129433	129434	gene2495	21	-	3UTR
Tp57577_TGAC_v2_LG1	129437	129438	gene2495	14	-	3UTR
Tp57577_TGAC_v2_LG1	129439	129440	gene2495	9	-	3UTR
Tp57577_TGAC_v2_LG1	129441	129442	gene2495	36	-	3UTR
Tp57577_TGAC_v2_LG1	129442	129443	gene2495	100	-	3UTR
Tp57577_TGAC_v2_LG1	129443	129444	gene2495	11	-	3UTR
Tp57577_TGAC_v2_LG1	129445	129446	gene2495	33	-	3UTR
Tp57577_TGAC_v2_LG1	129446	129447	gene2495	22	-	3UTR
Tp57577_TGAC_v2_LG1	129477	129478	gene2495	12	-	3UTR
Tp57577_TGAC_v2_LG1	129528	129529	gene2495	13	-	3UTR
Tp57577_TGAC_v2_LG1	129541	129542	gene2495	10	-	3UTR
Tp57577_TGAC_v2_LG1	129542	129543	gene2495	12	-	3UTR
Tp57577_TGAC_v2_LG1	129543	129544	gene2495	40	-	3UTR
Tp57577_TGAC_v2_LG1	139651	139652	gene2433	9	-	CDS
Tp57577_TGAC_v2_LG1	139652	139653	gene2433	10	-	CDS
Tp57577_TGAC_v2_LG1	139654	139655	gene2433	22	-	CDS
Tp57577_TGAC_v2_LG1	139722	139723	gene2433	14	-	CDS
Tp57577_TGAC_v2_LG1	139724	139725	gene2433	23	-	CDS
Tp57577_TGAC_v2_LG1	139727	139728	gene2433	22	-	CDS
Tp57577_TGAC_v2_LG1	139837	139838	gene2433	36	-	3UTR
Tp57577_TGAC_v2_LG1	141994	141995	.	10	+	.
Tp57577_TGAC_v2_LG1	142132	142133	gene2418	15	+	3UTR
Tp57577_TGAC_v2_LG1	156753	156754	.	13	-	.
Tp57577_TGAC_v2_LG1	198382	198383	gene2430	11	-	3UTR
Tp57577_TGAC_v2_LG1	198398	198399	gene2430	14	-	3UTR
Tp57577_TGAC_v2_LG1	198399	198400	gene2430	14	-	3UTR
Tp57577_TGAC_v2_LG1	198400	198401	gene2430	19	-	3UTR
Tp57577_TGAC_v2_LG1	198431	198432	gene2430	11	-	3UTR
Tp57577_TGAC_v2_LG1	198432	198433	gene2430	19	-	3UTR
Tp57577_TGAC_v2_LG1	204479	204480	gene2446	15	-	intron
Tp57577_TGAC_v2_LG1	206068	206069	gene2446	14	-	3UTR
Tp57577_TGAC_v2_LG1	206069	206070	gene2446	31	-	3UTR
Tp57577_TGAC_v2_LG1	206070	206071	gene2446	86	-	3UTR
Tp57577_TGAC_v2_LG1	206075	206076	gene2446	13	-	3UTR
Tp57577_TGAC_v2_LG1	206077	206078	gene2446	23	-	3UTR
Tp57577_TGAC_v2_LG1	206090	206091	gene2446	10	-	3UTR
Tp57577_TGAC_v2_LG1	206175	206176	gene2446	11	-	3UTR
Tp57577_TGAC_v2_LG1	211760	211761	gene2489	11	-	3UTR
Tp57577_TGAC_v2_LG1	229227	229228	gene2488	11	+	3UTR
Tp57577_TGAC_v2_LG1	229232	229233	gene2488	15	+	3UTR
Tp57577_TGAC_v2_LG1	229256	229257	gene2488	10	+	3UTR
Tp57577_TGAC_v2_LG1	229275	229276	gene2488	56	+	3UTR
Tp57577_TGAC_v2_LG1	229278	229279	gene2488	10	+	3UTR
Tp57577_TGAC_v2_LG1	229279	229280	gene2488	9	+	3UTR
Tp57577_TGAC_v2_LG1	229280	229281	gene2488	49	+	3UTR
Tp57577_TGAC_v2_LG1	229281	229282	gene2488	15	+	3UTR
Tp57577_TGAC_v2_LG1	229282	229283	gene2488	18	+	3UTR
Tp57577_TGAC_v2_LG1	229294	229295	gene2488	14	+	3UTR
Tp57577_TGAC_v2_LG1	229295	229296	gene2488	12	+	3UTR
Tp57577_TGAC_v2_LG1	232971	232972	gene2488	16	+	5UTR
Tp57577_TGAC_v2_LG1	237917	237918	.	25	-	.
Tp57577_TGAC_v2_LG1	243338	243339	gene2480	10	+	CDS
Tp57577_TGAC_v2_LG1	243344	243345	gene2480	54	+	CDS
Tp57577_TGAC_v2_LG1	244942	244943	.	12	-	.
Tp57577_TGAC_v2_LG1	247572	247573	.	17	+	.
Tp57577_TGAC_v2_LG1	247598	247599	gene2421	13	+	3UTR
Tp57577_TGAC_v2_LG1	247621	247622	gene2421	11	+	3UTR
Tp57577_TGAC_v2_LG1	247628	247629	gene2421	10	+	3UTR
Tp57577_TGAC_v2_LG1	247629	247630	gene2421	16	+	3UTR
Tp57577_TGAC_v2_LG1	248176	248177	gene2421	19	+	intron
Tp57577_TGAC_v2_LG1	249069	249070	gene2421	15	+	CDS
Tp57577_TGAC_v2_LG1	253957	253958	.	10	+	.
Tp57577_TGAC_v2_LG1	256741	256742	.	28	-	.
Tp57577_TGAC_v2_LG1	264296	264297	.	100	-	.
Tp57577_TGAC_v2_LG1	267045	267046	gene2475	11	+	3UTR
Tp57577_TGAC_v2_LG1	267046	267047	gene2475	10	+	3UTR
Tp57577_TGAC_v2_LG1	267057	267058	gene2475	13	+	3UTR
Tp57577_TGAC_v2_LG1	271432	271433	gene2475	18	+	CDS
Tp57577_TGAC_v2_LG1	290830	290831	gene2456	14	+	intron
Tp57577_TGAC_v2_LG1	291094	291095	gene2456	9	+	CDS
Tp57577_TGAC_v2_LG1	315780	315781	.	16	-	.
Tp57577_TGAC_v2_LG1	320267	320268	gene2483	10	-	5UTR
Tp57577_TGAC_v2_LG1	322377	322378	gene2483	9	-	CDS
Tp57577_TGAC_v2_LG1	322680	322681	gene2483	10	-	3UTR
Tp57577_TGAC_v2_LG1	322758	322759	gene2483	23	-	3UTR
Tp57577_TGAC_v2_LG1	350700	350701	.	16	+	.
Tp57577_TGAC_v2_LG1	355408	355409	gene2419	46	+	intron
Tp57577_TGAC_v2_LG1	355409	355410	gene2419	9	+	intron
Tp57577_TGAC_v2_LG1	355507	355508	gene2419	11	+	intron
Tp57577_TGAC_v2_LG1	357139	357140	gene2419	19	+	CDS
Tp57577_TGAC_v2_LG1	367172	367173	gene2414	19	-	intron
Tp57577_TGAC_v2_LG1	367176	367177	gene2414	23	-	intron
Tp57577_TGAC_v2_LG1	367184	367185	gene2414	59	-	intron
Tp57577_TGAC_v2_LG1	367185	367186	gene2414	69	-	intron
Tp57577_TGAC_v2_LG1	367186	367187	gene2414	212	-	intron
Tp57577_TGAC_v2_LG1	367187	367188	gene2414	12	-	intron
Tp57577_TGAC_v2_LG1	367188	367189	gene2414	26	-	intron
Tp57577_TGAC_v2_LG1	367189	367190	gene2414	10	-	intron
Tp57577_TGAC_v2_LG1	367190	367191	gene2414	9	-	intron
Tp57577_TGAC_v2_LG1	367193	367194	gene2414	49	-	intron
Tp57577_TGAC_v2_LG1	367202	367203	gene2414	24	-	intron
Tp57577_TGAC_v2_LG1	380771	380772	.	12	-	.
Tp57577_TGAC_v2_LG1	408403	408404	gene2486	14	-	AMB
Tp57577_TGAC_v2_LG1	422857	422858	.	10	-	.
Tp57577_TGAC_v2_LG1	422895	422896	.	9	-	.
Tp57577_TGAC_v2_LG1	442938	442939	.	9	-	.
Tp57577_TGAC_v2_LG1	442990	442991	.	11	-	.
Tp57577_TGAC_v2_LG1	443186	443187	gene2417	19	+	3UTR
Tp57577_TGAC_v2_LG1	443187	443188	gene2417	20	+	3UTR
Tp57577_TGAC_v2_LG1	443202	443203	gene2417	9	+	3UTR
Tp57577_TGAC_v2_LG1	443205	443206	gene2417	12	+	3UTR
Tp57577_TGAC_v2_LG1	443209	443210	gene2417	19	+	3UTR
Tp57577_TGAC_v2_LG1	443211	443212	gene2417	36	+	3UTR
Tp57577_TGAC_v2_LG1	447284	447285	gene2449	15	+	3UTR
Tp57577_TGAC_v2_LG1	447285	447286	gene2449	10	+	3UTR
Tp57577_TGAC_v2_LG1	447301	447302	gene2449	17	+	3UTR
Tp57577_TGAC_v2_LG1	447302	447303	gene2449	9	+	3UTR
Tp57577_TGAC_v2_LG1	504017	504018	gene2435	26	+	3UTR
Tp57577_TGAC_v2_LG1	504077	504078	gene2435	22	+	3UTR
Tp57577_TGAC_v2_LG1	504079	504080	gene2435	38	+	3UTR
Tp57577_TGAC_v2_LG1	504080	504081	gene2435	9	+	3UTR
Tp57577_TGAC_v2_LG1	504081	504082	gene2435	52	+	3UTR
Tp57577_TGAC_v2_LG1	504082	504083	gene2435	15	+	3UTR
Tp57577_TGAC_v2_LG1	504083	504084	gene2435	20	+	3UTR
Tp57577_TGAC_v2_LG1	504085	504086	gene2435	21	+	3UTR
Tp57577_TGAC_v2_LG1	504099	504100	gene2435	18	+	3UTR
Tp57577_TGAC_v2_LG1	504101	504102	gene2435	31	+	3UTR
Tp57577_TGAC_v2_LG1	504124	504125	gene2435	9	+	3UTR
Tp57577_TGAC_v2_LG1	504127	504128	gene2435	18	+	3UTR
Tp57577_TGAC_v2_LG1	504128	504129	gene2435	23	+	3UTR
Tp57577_TGAC_v2_LG1	504160	504161	gene2435	14	+	3UTR
Tp57577_TGAC_v2_LG1	504269	504270	gene2435	9	+	CDS
Tp57577_TGAC_v2_LG1	505051	505052	gene2435	15	+	intron
Tp57577_TGAC_v2_LG1	505052	505053	gene2435	33	+	intron
Tp57577_TGAC_v2_LG1	512333	512334	gene2454	9	+	3UTR
Tp57577_TGAC_v2_LG1	525951	525952	gene2415	9	-	intron
Tp57577_TGAC_v2_LG1	533708	533709	.	13	+	.
Tp57577_TGAC_v2_LG1	540830	540831	gene2444	10	+	3UTR
Tp57577_TGAC_v2_LG1	542810	542811	gene2444	9	+	5UTR
Tp57577_TGAC_v2_LG1	544395	544396	gene2442	9	+	3UTR
Tp57577_TGAC_v2_LG1	544408	544409	gene2442	20	+	3UTR
Tp57577_TGAC_v2_LG1	544585	544586	gene2442	9	+	3UTR
Tp57577_TGAC_v2_LG1	547469	547470	gene2422	10	+	3UTR
Tp57577_TGAC_v2_LG1	549443	549444	gene2422	10	+	5UTR
Tp57577_TGAC_v2_LG1	557673	557674	gene2500	9	+	intron
Tp57577_TGAC_v2_LG1	559615	559616	gene2500	22	+	5UTR
Tp57577_TGAC_v2_LG1	561857	561858	gene2481	15	+	3UTR
Tp57577_TGAC_v2_LG1	561860	561861	gene2481	14	+	3UTR
Tp57577_TGAC_v2_LG1	573851	573852	gene2497	9	+	3UTR
Tp57577_TGAC_v2_LG1	582484	582485	gene2465	10	+	3UTR
Tp57577_TGAC_v2_LG1	592260	592261	.	13	-	.
Tp57577_TGAC_v2_LG1	592268	592269	.	45	-	.
Tp57577_TGAC_v2_LG1	596157	596158	gene2469	29	-	CDS
Tp57577_TGAC_v2_LG1	596732	596733	gene2469	17	-	CDS
Tp57577_TGAC_v2_LG1	596781	596782	gene2469	10	-	CDS
Tp57577_TGAC_v2_LG1	598002	598003	gene2469	18	-	3UTR
Tp57577_TGAC_v2_LG1	598003	598004	gene2469	12	-	3UTR
Tp57577_TGAC_v2_LG1	598004	598005	gene2469	37	-	3UTR
Tp57577_TGAC_v2_LG1	598017	598018	gene2469	10	-	3UTR
Tp57577_TGAC_v2_LG1	598018	598019	gene2469	35	-	3UTR
Tp57577_TGAC_v2_LG1	606937	606938	gene2463	10	-	3UTR
Tp57577_TGAC_v2_LG1	607004	607005	gene2463	47	-	3UTR
Tp57577_TGAC_v2_LG1	640855	640856	.	317	+	.
Tp57577_TGAC_v2_LG1	640857	640858	.	408	+	.
Tp57577_TGAC_v2_LG1	640859	640860	.	10	+	.
Tp57577_TGAC_v2_LG1	643191	643192	.	13	-	.
Tp57577_TGAC_v2_LG1	643192	643193	.	26	-	.
Tp57577_TGAC_v2_LG1	643193	643194	.	26	-	.
Tp57577_TGAC_v2_LG1	643197	643198	.	69	-	.
Tp57577_TGAC_v2_LG1	643208	643209	.	17	-	.
Tp57577_TGAC_v2_LG1	643209	643210	.	33	-	.
Tp57577_TGAC_v2_LG1	643211	643212	.	16	-	.
Tp57577_TGAC_v2_LG1	643212	643213	.	10	-	.
Tp57577_TGAC_v2_LG1	643213	643214	.	29	-	.
Tp57577_TGAC_v2_LG1	643214	643215	.	30	-	.
Tp57577_TGAC_v2_LG1	643217	643218	.	11	-	.
Tp57577_TGAC_v2_LG1	643218	643219	.	9	-	.
Tp57577_TGAC_v2_LG1	643219	643220	.	24	-	.
Tp57577_TGAC_v2_LG1	643220	643221	.	29	-	.
Tp57577_TGAC_v2_LG1	643227	643228	.	26	-	.
Tp57577_TGAC_v2_LG1	643228	643229	.	9	-	.
Tp57577_TGAC_v2_LG1	643229	643230	.	22	-	.
Tp57577_TGAC_v2_LG1	643236	643237	.	13	-	.
Tp57577_TGAC_v2_LG1	643242	643243	.	17	-	.
Tp57577_TGAC_v2_LG1	643245	643246	.	11	-	.
Tp57577_TGAC_v2_LG1	643254	643255	.	11	-	.
Tp57577_TGAC_v2_LG1	643255	643256	.	57	-	.
Tp57577_TGAC_v2_LG1	643256	643257	.	40	-	.
Tp57577_TGAC_v2_LG1	643267	643268	.	9	-	.
Tp57577_TGAC_v2_LG1	643268	643269	.	24	-	.
Tp57577_TGAC_v2_LG1	643270	643271	.	21	-	.
Tp57577_TGAC_v2_LG1	643271	643272	.	11	-	.
Tp57577_TGAC_v2_LG1	643272	643273	.	40	-	.
Tp57577_TGAC_v2_LG1	643274	643275	.	23	-	.
Tp57577_TGAC_v2_LG1	643275	643276	.	52	-	.
Tp57577_TGAC_v2_LG1	643290	643291	.	124	-	.
Tp57577_TGAC_v2_LG1	643352	643353	.	15	-	.
Tp57577_TGAC_v2_LG1	672098	672099	gene26275	11	-	CDS
Tp57577_TGAC_v2_LG1	675370	675371	gene26275	16	-	3UTR
Tp57577_TGAC_v2_LG1	714081	714082	.	33	+	.
Tp57577_TGAC_v2_LG1	714085	714086	.	16	+	.
Tp57577_TGAC_v2_LG1	714086	714087	.	11	+	.
Tp57577_TGAC_v2_LG1	759920	759921	gene26273	51	+	CDS
Tp57577_TGAC_v2_LG1	763266	763267	gene26273	11	+	CDS
Tp57577_TGAC_v2_LG1	768566	768567	gene26299	11	+	3UTR
Tp57577_TGAC_v2_LG1	797710	797711	gene26289	10	-	intron
Tp57577_TGAC_v2_LG1	798332	798333	gene26289	31	-	3UTR
Tp57577_TGAC_v2_LG1	798334	798335	gene26289	36	-	3UTR
Tp57577_TGAC_v2_LG1	798352	798353	gene26289	19	-	3UTR
Tp57577_TGAC_v2_LG1	798354	798355	gene26289	9	-	3UTR
Tp57577_TGAC_v2_LG1	798355	798356	gene26289	52	-	3UTR
Tp57577_TGAC_v2_LG1	798359	798360	gene26289	17	-	3UTR
Tp57577_TGAC_v2_LG1	798360	798361	gene26289	27	-	3UTR
Tp57577_TGAC_v2_LG1	798361	798362	gene26289	42	-	3UTR
Tp57577_TGAC_v2_LG1	798362	798363	gene26289	67	-	3UTR
Tp57577_TGAC_v2_LG1	798363	798364	gene26289	18	-	3UTR
Tp57577_TGAC_v2_LG1	798364	798365	gene26289	22	-	3UTR
Tp57577_TGAC_v2_LG1	798365	798366	gene26289	42	-	3UTR
Tp57577_TGAC_v2_LG1	798369	798370	gene26289	20	-	3UTR
Tp57577_TGAC_v2_LG1	798370	798371	gene26289	9	-	3UTR
Tp57577_TGAC_v2_LG1	798371	798372	gene26289	56	-	3UTR
Tp57577_TGAC_v2_LG1	798372	798373	gene26289	110	-	3UTR
Tp57577_TGAC_v2_LG1	798373	798374	gene26289	69	-	3UTR
Tp57577_TGAC_v2_LG1	798374	798375	gene26289	115	-	3UTR
Tp57577_TGAC_v2_LG1	798375	798376	gene26289	35	-	3UTR
Tp57577_TGAC_v2_LG1	798376	798377	gene26289	16	-	3UTR
Tp57577_TGAC_v2_LG1	798377	798378	gene26289	36	-	3UTR
Tp57577_TGAC_v2_LG1	798382	798383	gene26289	10	-	3UTR
Tp57577_TGAC_v2_LG1	800467	800468	gene26271	14	+	3UTR
Tp57577_TGAC_v2_LG1	806807	806808	.	24	+	.
Tp57577_TGAC_v2_LG1	806808	806809	.	16	+	.
Tp57577_TGAC_v2_LG1	817060	817061	gene26291	25	+	3UTR
Tp57577_TGAC_v2_LG1	817133	817134	gene26291	27	+	3UTR
Tp57577_TGAC_v2_LG1	817151	817152	gene26291	46	+	3UTR
Tp57577_TGAC_v2_LG1	817203	817204	gene26291	12	+	3UTR
Tp57577_TGAC_v2_LG1	817213	817214	gene26291	10	+	3UTR
Tp57577_TGAC_v2_LG1	817230	817231	gene26291	12	+	3UTR
Tp57577_TGAC_v2_LG1	819060	819061	gene26291	10	+	intron
Tp57577_TGAC_v2_LG1	834531	834532	gene26307	18	-	intron
Tp57577_TGAC_v2_LG1	839660	839661	gene26282	12	+	3UTR
Tp57577_TGAC_v2_LG1	839710	839711	gene26282	32	+	3UTR
Tp57577_TGAC_v2_LG1	839711	839712	gene26282	12	+	3UTR
Tp57577_TGAC_v2_LG1	839713	839714	gene26282	32	+	3UTR
Tp57577_TGAC_v2_LG1	839714	839715	gene26282	46	+	3UTR
Tp57577_TGAC_v2_LG1	839715	839716	gene26282	19	+	3UTR
Tp57577_TGAC_v2_LG1	839798	839799	gene26282	31	+	3UTR
Tp57577_TGAC_v2_LG1	839799	839800	gene26282	10	+	3UTR
Tp57577_TGAC_v2_LG1	839800	839801	gene26282	17	+	3UTR
Tp57577_TGAC_v2_LG1	839803	839804	gene26282	19	+	3UTR
Tp57577_TGAC_v2_LG1	839806	839807	gene26282	19	+	3UTR
Tp57577_TGAC_v2_LG1	839830	839831	gene26282	17	+	3UTR
Tp57577_TGAC_v2_LG1	845405	845406	gene26292	15	+	3UTR
Tp57577_TGAC_v2_LG1	857920	857921	.	10	-	.
Tp57577_TGAC_v2_LG1	863173	863174	.	9	+	.
Tp57577_TGAC_v2_LG1	868760	868761	.	11	-	.
Tp57577_TGAC_v2_LG1	876173	876174	gene26308	18	+	intron
Tp57577_TGAC_v2_LG1	898298	898299	gene26298	29	+	3UTR
Tp57577_TGAC_v2_LG1	898300	898301	gene26298	9	+	3UTR
Tp57577_TGAC_v2_LG1	898364	898365	gene26298	20	+	3UTR
Tp57577_TGAC_v2_LG1	898366	898367	gene26298	21	+	3UTR
Tp57577_TGAC_v2_LG1	898464	898465	gene26298	9	+	CDS
Tp57577_TGAC_v2_LG1	898467	898468	gene26298	11	+	CDS
Tp57577_TGAC_v2_LG1	898470	898471	gene26298	11	+	CDS
Tp57577_TGAC_v2_LG1	898703	898704	gene26298	11	+	CDS
Tp57577_TGAC_v2_LG1	905309	905310	gene26318	13	+	3UTR
Tp57577_TGAC_v2_LG1	912944	912945	.	49	-	.
Tp57577_TGAC_v2_LG1	912945	912946	.	11	-	.
Tp57577_TGAC_v2_LG1	912955	912956	.	44	-	.
Tp57577_TGAC_v2_LG1	912958	912959	.	11	-	.
Tp57577_TGAC_v2_LG1	919008	919009	gene26280	9	+	3UTR
Tp57577_TGAC_v2_LG1	923112	923113	gene26272	17	+	3UTR
Tp57577_TGAC_v2_LG1	933749	933750	.	21	-	.
Tp57577_TGAC_v2_LG1	936786	936787	gene26286	10	+	CDS
Tp57577_TGAC_v2_LG1	942690	942691	gene26310	11	+	3UTR
Tp57577_TGAC_v2_LG1	950677	950678	gene26313	10	+	3UTR
Tp57577_TGAC_v2_LG1	950698	950699	gene26313	12	+	3UTR
Tp57577_TGAC_v2_LG1	950704	950705	gene26313	16	+	3UTR
Tp57577_TGAC_v2_LG1	950706	950707	gene26313	32	+	3UTR
Tp57577_TGAC_v2_LG1	950708	950709	gene26313	25	+	3UTR
Tp57577_TGAC_v2_LG1	950710	950711	gene26313	12	+	3UTR
Tp57577_TGAC_v2_LG1	955790	955791	gene26274	15	+	3UTR
Tp57577_TGAC_v2_LG1	955791	955792	gene26274	15	+	3UTR
Tp57577_TGAC_v2_LG1	955796	955797	gene26274	30	+	3UTR
Tp57577_TGAC_v2_LG1	955802	955803	gene26274	16	+	3UTR
Tp57577_TGAC_v2_LG1	955830	955831	gene26274	9	+	3UTR
Tp57577_TGAC_v2_LG1	955881	955882	gene26274	11	+	AMB
Tp57577_TGAC_v2_LG1	955883	955884	gene26274	19	+	AMB
Tp57577_TGAC_v2_LG1	955885	955886	gene26274	17	+	AMB
Tp57577_TGAC_v2_LG1	955886	955887	gene26274	14	+	AMB
Tp57577_TGAC_v2_LG1	955888	955889	gene26274	10	+	AMB
Tp57577_TGAC_v2_LG1	955889	955890	gene26274	9	+	AMB
Tp57577_TGAC_v2_LG1	955915	955916	gene26274	10	+	AMB
Tp57577_TGAC_v2_LG1	955982	955983	gene26274	9	+	AMB
Tp57577_TGAC_v2_LG1	955984	955985	gene26274	37	+	AMB
Tp57577_TGAC_v2_LG1	955985	955986	gene26274	9	+	AMB
Tp57577_TGAC_v2_LG1	967728	967729	gene26279	18	+	3UTR
Tp57577_TGAC_v2_LG1	967775	967776	gene26279	21	+	3UTR
Tp57577_TGAC_v2_LG1	967776	967777	gene26279	10	+	3UTR
Tp57577_TGAC_v2_LG1	967779	967780	gene26279	17	+	3UTR
Tp57577_TGAC_v2_LG1	967783	967784	gene26279	11	+	3UTR
Tp57577_TGAC_v2_LG1	967883	967884	gene26279	17	+	3UTR
Tp57577_TGAC_v2_LG1	967884	967885	gene26279	9	+	3UTR
Tp57577_TGAC_v2_LG1	967887	967888	gene26279	9	+	3UTR
Tp57577_TGAC_v2_LG1	967977	967978	gene26279	271	+	3UTR
Tp57577_TGAC_v2_LG1	967979	967980	gene26279	186	+	3UTR
Tp57577_TGAC_v2_LG1	967980	967981	gene26279	37	+	3UTR
Tp57577_TGAC_v2_LG1	967981	967982	gene26279	39	+	3UTR
Tp57577_TGAC_v2_LG1	967982	967983	gene26279	13	+	3UTR
Tp57577_TGAC_v2_LG1	968038	968039	gene26279	11	+	CDS
Tp57577_TGAC_v2_LG1	968072	968073	gene26279	27	+	CDS
Tp57577_TGAC_v2_LG1	968073	968074	gene26279	18	+	CDS
Tp57577_TGAC_v2_LG1	1002761	1002762	.	20	+	.
Tp57577_TGAC_v2_LG1	1002762	1002763	.	31	+	.
Tp57577_TGAC_v2_LG1	1002764	1002765	.	13	+	.
Tp57577_TGAC_v2_LG1	1014785	1014786	gene26276	28	-	3UTR
Tp57577_TGAC_v2_LG1	1014786	1014787	gene26276	10	-	3UTR
Tp57577_TGAC_v2_LG1	1014787	1014788	gene26276	18	-	3UTR
Tp57577_TGAC_v2_LG1	1014788	1014789	gene26276	31	-	3UTR
Tp57577_TGAC_v2_LG1	1050243	1050244	gene15438	11	+	3UTR
Tp57577_TGAC_v2_LG1	1050253	1050254	gene15438	21	+	3UTR
Tp57577_TGAC_v2_LG1	1054986	1054987	gene15437	37	+	CDS
Tp57577_TGAC_v2_LG1	1054989	1054990	gene15437	13	+	CDS
Tp57577_TGAC_v2_LG1	1100221	1100222	gene5541	10	-	5UTR
Tp57577_TGAC_v2_LG1	1100226	1100227	gene5541	13	-	5UTR
Tp57577_TGAC_v2_LG1	1102219	1102220	gene5541	14	-	3UTR
Tp57577_TGAC_v2_LG1	1102223	1102224	gene5541	19	-	3UTR
Tp57577_TGAC_v2_LG1	1102247	1102248	gene5541	10	-	3UTR
Tp57577_TGAC_v2_LG1	1102250	1102251	gene5541	13	-	3UTR
Tp57577_TGAC_v2_LG1	1102255	1102256	gene5541	41	-	3UTR
Tp57577_TGAC_v2_LG1	1102256	1102257	gene5541	27	-	3UTR
Tp57577_TGAC_v2_LG1	1127833	1127834	gene5470	13	-	3UTR
Tp57577_TGAC_v2_LG1	1127903	1127904	gene5470	9	-	3UTR
Tp57577_TGAC_v2_LG1	1127920	1127921	gene5470	14	-	3UTR
Tp57577_TGAC_v2_LG1	1127922	1127923	gene5470	15	-	3UTR
Tp57577_TGAC_v2_LG1	1127947	1127948	gene5470	36	-	3UTR
Tp57577_TGAC_v2_LG1	1127948	1127949	gene5470	26	-	3UTR
Tp57577_TGAC_v2_LG1	1134453	1134454	.	13	+	.
Tp57577_TGAC_v2_LG1	1138318	1138319	gene5520	11	-	5UTR
Tp57577_TGAC_v2_LG1	1138437	1138438	gene5520	11	-	5UTR
Tp57577_TGAC_v2_LG1	1139394	1139395	gene5520	16	-	3UTR
Tp57577_TGAC_v2_LG1	1139420	1139421	gene5520	12	-	3UTR
Tp57577_TGAC_v2_LG1	1142649	1142650	.	11	+	.
Tp57577_TGAC_v2_LG1	1142650	1142651	.	44	+	.
Tp57577_TGAC_v2_LG1	1145041	1145042	.	17	-	.
Tp57577_TGAC_v2_LG1	1157281	1157282	gene5525	12	-	CDS
Tp57577_TGAC_v2_LG1	1161967	1161968	.	61	+	.
Tp57577_TGAC_v2_LG1	1161969	1161970	.	158	+	.
Tp57577_TGAC_v2_LG1	1161970	1161971	.	30	+	.
Tp57577_TGAC_v2_LG1	1161971	1161972	.	20	+	.
Tp57577_TGAC_v2_LG1	1161972	1161973	.	52	+	.
Tp57577_TGAC_v2_LG1	1162053	1162054	.	19	+	.
Tp57577_TGAC_v2_LG1	1162073	1162074	.	22	+	.
Tp57577_TGAC_v2_LG1	1162336	1162337	.	26	+	.
Tp57577_TGAC_v2_LG1	1163570	1163571	.	9	+	.
Tp57577_TGAC_v2_LG1	1163573	1163574	.	11	+	.
Tp57577_TGAC_v2_LG1	1163676	1163677	.	24	+	.
Tp57577_TGAC_v2_LG1	1170400	1170401	gene5453	12	-	CDS
Tp57577_TGAC_v2_LG1	1194642	1194643	gene5546	9	+	3UTR
Tp57577_TGAC_v2_LG1	1194654	1194655	gene5546	10	+	3UTR
Tp57577_TGAC_v2_LG1	1194656	1194657	gene5546	26	+	3UTR
Tp57577_TGAC_v2_LG1	1194670	1194671	gene5546	12	+	3UTR
Tp57577_TGAC_v2_LG1	1194673	1194674	gene5546	28	+	3UTR
Tp57577_TGAC_v2_LG1	1194675	1194676	gene5546	21	+	3UTR
Tp57577_TGAC_v2_LG1	1194811	1194812	gene5546	17	+	3UTR
Tp57577_TGAC_v2_LG1	1194813	1194814	gene5546	11	+	3UTR
Tp57577_TGAC_v2_LG1	1200874	1200875	gene5544	14	+	3UTR
Tp57577_TGAC_v2_LG1	1200875	1200876	gene5544	9	+	3UTR
Tp57577_TGAC_v2_LG1	1200886	1200887	gene5544	9	+	3UTR
Tp57577_TGAC_v2_LG1	1200890	1200891	gene5544	43	+	3UTR
Tp57577_TGAC_v2_LG1	1200958	1200959	gene5544	135	+	3UTR
Tp57577_TGAC_v2_LG1	1200962	1200963	gene5544	13	+	3UTR
Tp57577_TGAC_v2_LG1	1200995	1200996	gene5544	16	+	3UTR
Tp57577_TGAC_v2_LG1	1201004	1201005	gene5544	21	+	3UTR
Tp57577_TGAC_v2_LG1	1201117	1201118	gene5544	14	+	3UTR
Tp57577_TGAC_v2_LG1	1201118	1201119	gene5544	12	+	3UTR
Tp57577_TGAC_v2_LG1	1202760	1202761	gene5544	33	+	CDS
Tp57577_TGAC_v2_LG1	1203014	1203015	gene5544	43	+	CDS
Tp57577_TGAC_v2_LG1	1203015	1203016	gene5544	14	+	CDS
Tp57577_TGAC_v2_LG1	1203020	1203021	gene5544	17	+	CDS
Tp57577_TGAC_v2_LG1	1203471	1203472	.	14	-	.
Tp57577_TGAC_v2_LG1	1211030	1211031	gene5506	17	+	CDS
Tp57577_TGAC_v2_LG1	1218946	1218947	gene5506	22	+	5UTR
Tp57577_TGAC_v2_LG1	1218950	1218951	gene5506	12	+	5UTR
Tp57577_TGAC_v2_LG1	1218953	1218954	gene5506	21	+	5UTR
Tp57577_TGAC_v2_LG1	1223992	1223993	.	9	-	.
Tp57577_TGAC_v2_LG1	1234602	1234603	gene5536	16	+	CDS
Tp57577_TGAC_v2_LG1	1235400	1235401	gene5536	10	+	CDS
Tp57577_TGAC_v2_LG1	1235904	1235905	gene5536	11	+	CDS
Tp57577_TGAC_v2_LG1	1235970	1235971	gene5536	12	+	CDS
Tp57577_TGAC_v2_LG1	1267664	1267665	.	10	+	.
Tp57577_TGAC_v2_LG1	1267669	1267670	.	43	+	.
Tp57577_TGAC_v2_LG1	1267670	1267671	.	11	+	.
Tp57577_TGAC_v2_LG1	1291093	1291094	gene5484	14	-	intron
Tp57577_TGAC_v2_LG1	1315744	1315745	gene5522	19	-	CDS
Tp57577_TGAC_v2_LG1	1315749	1315750	gene5522	17	-	CDS
Tp57577_TGAC_v2_LG1	1316406	1316407	gene5522	23	-	CDS
Tp57577_TGAC_v2_LG1	1316447	1316448	gene5522	10	-	CDS
Tp57577_TGAC_v2_LG1	1316759	1316760	gene5522	21	-	3UTR
Tp57577_TGAC_v2_LG1	1316784	1316785	gene5522	14	-	3UTR
Tp57577_TGAC_v2_LG1	1316786	1316787	gene5522	17	-	3UTR
Tp57577_TGAC_v2_LG1	1316806	1316807	.	10	-	.
Tp57577_TGAC_v2_LG1	1316807	1316808	.	52	-	.
Tp57577_TGAC_v2_LG1	1316808	1316809	.	11	-	.
Tp57577_TGAC_v2_LG1	1316809	1316810	.	17	-	.
Tp57577_TGAC_v2_LG1	1352744	1352745	.	15	+	.
Tp57577_TGAC_v2_LG1	1352745	1352746	.	18	+	.
Tp57577_TGAC_v2_LG1	1352747	1352748	.	17	+	.
Tp57577_TGAC_v2_LG1	1352748	1352749	.	29	+	.
Tp57577_TGAC_v2_LG1	1352952	1352953	gene5532	12	+	3UTR
Tp57577_TGAC_v2_LG1	1352958	1352959	gene5532	10	+	3UTR
Tp57577_TGAC_v2_LG1	1359079	1359080	gene5532	9	+	CDS
Tp57577_TGAC_v2_LG1	1359168	1359169	gene5532	54	+	CDS
Tp57577_TGAC_v2_LG1	1359171	1359172	gene5532	11	+	CDS
Tp57577_TGAC_v2_LG1	1359424	1359425	gene5532	10	+	CDS
Tp57577_TGAC_v2_LG1	1359425	1359426	gene5532	12	+	CDS
Tp57577_TGAC_v2_LG1	1359491	1359492	gene5532	152	+	5UTR
Tp57577_TGAC_v2_LG1	1359492	1359493	gene5532	40	+	5UTR
Tp57577_TGAC_v2_LG1	1359493	1359494	gene5532	26	+	5UTR
Tp57577_TGAC_v2_LG1	1359494	1359495	gene5532	14	+	5UTR
Tp57577_TGAC_v2_LG1	1359659	1359660	.	30	+	.
Tp57577_TGAC_v2_LG1	1359663	1359664	.	254	+	.
Tp57577_TGAC_v2_LG1	1359664	1359665	.	47	+	.
Tp57577_TGAC_v2_LG1	1359665	1359666	.	13	+	.
Tp57577_TGAC_v2_LG1	1359668	1359669	.	198	+	.
Tp57577_TGAC_v2_LG1	1359669	1359670	.	28	+	.
Tp57577_TGAC_v2_LG1	1359670	1359671	.	17	+	.
Tp57577_TGAC_v2_LG1	1359674	1359675	.	79	+	.
Tp57577_TGAC_v2_LG1	1359675	1359676	.	9	+	.
Tp57577_TGAC_v2_LG1	1359683	1359684	.	21	+	.
Tp57577_TGAC_v2_LG1	1359690	1359691	.	9	+	.
Tp57577_TGAC_v2_LG1	1380242	1380243	gene5499	15	+	3UTR
Tp57577_TGAC_v2_LG1	1380244	1380245	gene5499	13	+	3UTR
Tp57577_TGAC_v2_LG1	1380483	1380484	gene5499	44	+	3UTR
Tp57577_TGAC_v2_LG1	1392825	1392826	gene5524	11	+	3UTR
Tp57577_TGAC_v2_LG1	1392828	1392829	gene5524	17	+	3UTR
Tp57577_TGAC_v2_LG1	1426440	1426441	.	249	+	.
Tp57577_TGAC_v2_LG1	1426441	1426442	.	43	+	.
Tp57577_TGAC_v2_LG1	1426450	1426451	.	13	+	.
Tp57577_TGAC_v2_LG1	1426470	1426471	.	10	+	.
Tp57577_TGAC_v2_LG1	1426474	1426475	.	28	+	.
Tp57577_TGAC_v2_LG1	1426476	1426477	.	16	+	.
Tp57577_TGAC_v2_LG1	1426480	1426481	.	70	+	.
Tp57577_TGAC_v2_LG1	1426481	1426482	.	19	+	.
Tp57577_TGAC_v2_LG1	1426484	1426485	.	21	+	.
Tp57577_TGAC_v2_LG1	1426488	1426489	.	29	+	.
Tp57577_TGAC_v2_LG1	1426495	1426496	.	10	+	.
Tp57577_TGAC_v2_LG1	1426542	1426543	.	231	+	.
Tp57577_TGAC_v2_LG1	1426543	1426544	.	35	+	.
Tp57577_TGAC_v2_LG1	1426553	1426554	.	33	+	.
Tp57577_TGAC_v2_LG1	1426566	1426567	.	10	+	.
Tp57577_TGAC_v2_LG1	1426592	1426593	.	114	+	.
Tp57577_TGAC_v2_LG1	1426595	1426596	.	29	+	.
Tp57577_TGAC_v2_LG1	1426625	1426626	.	9	+	.
Tp57577_TGAC_v2_LG1	1426627	1426628	.	72	+	.
Tp57577_TGAC_v2_LG1	1426628	1426629	.	51	+	.
Tp57577_TGAC_v2_LG1	1426629	1426630	.	14	+	.
Tp57577_TGAC_v2_LG1	1426631	1426632	.	22	+	.
Tp57577_TGAC_v2_LG1	1426648	1426649	.	32	+	.
Tp57577_TGAC_v2_LG1	1426652	1426653	.	12	+	.
Tp57577_TGAC_v2_LG1	1426654	1426655	.	65	+	.
Tp57577_TGAC_v2_LG1	1437344	1437345	gene5502	11	-	CDS
Tp57577_TGAC_v2_LG1	1437381	1437382	gene5502	12	-	CDS
Tp57577_TGAC_v2_LG1	1437417	1437418	gene5502	9	-	CDS
Tp57577_TGAC_v2_LG1	1437426	1437427	gene5502	13	-	CDS
Tp57577_TGAC_v2_LG1	1437635	1437636	gene5502	12	-	3UTR
Tp57577_TGAC_v2_LG1	1437636	1437637	gene5502	23	-	3UTR
Tp57577_TGAC_v2_LG1	1437669	1437670	gene5502	10	-	3UTR
Tp57577_TGAC_v2_LG1	1437685	1437686	gene5502	13	-	3UTR
Tp57577_TGAC_v2_LG1	1437688	1437689	gene5502	9	-	3UTR
Tp57577_TGAC_v2_LG1	1492603	1492604	.	17	+	.
Tp57577_TGAC_v2_LG1	1525149	1525150	gene5534	17	+	3UTR
Tp57577_TGAC_v2_LG1	1525159	1525160	gene5534	21	+	3UTR
Tp57577_TGAC_v2_LG1	1525173	1525174	gene5534	11	+	3UTR
Tp57577_TGAC_v2_LG1	1539334	1539335	gene5461	9	+	3UTR
Tp57577_TGAC_v2_LG1	1558827	1558828	.	27	-	.
Tp57577_TGAC_v2_LG1	1560330	1560331	gene5472	10	+	3UTR
Tp57577_TGAC_v2_LG1	1560332	1560333	gene5472	11	+	3UTR
Tp57577_TGAC_v2_LG1	1560353	1560354	gene5472	11	+	3UTR
Tp57577_TGAC_v2_LG1	1560354	1560355	gene5472	13	+	3UTR
Tp57577_TGAC_v2_LG1	1560359	1560360	gene5472	23	+	3UTR
Tp57577_TGAC_v2_LG1	1560361	1560362	gene5472	11	+	3UTR
Tp57577_TGAC_v2_LG1	1560375	1560376	gene5472	28	+	3UTR
Tp57577_TGAC_v2_LG1	1560377	1560378	gene5472	16	+	3UTR
Tp57577_TGAC_v2_LG1	1560415	1560416	gene5472	14	+	3UTR
Tp57577_TGAC_v2_LG1	1560440	1560441	gene5472	15	+	3UTR
Tp57577_TGAC_v2_LG1	1570372	1570373	.	23	+	.
Tp57577_TGAC_v2_LG1	1570441	1570442	.	129	+	.
Tp57577_TGAC_v2_LG1	1577663	1577664	gene5465	10	-	3UTR
Tp57577_TGAC_v2_LG1	1578482	1578483	.	12	-	.
Tp57577_TGAC_v2_LG1	1582405	1582406	gene5478	15	-	3UTR
Tp57577_TGAC_v2_LG1	1582511	1582512	gene5478	11	-	3UTR
Tp57577_TGAC_v2_LG1	1582513	1582514	gene5478	20	-	3UTR
Tp57577_TGAC_v2_LG1	1582515	1582516	gene5478	28	-	3UTR
Tp57577_TGAC_v2_LG1	1582546	1582547	gene5478	9	-	3UTR
Tp57577_TGAC_v2_LG1	1582559	1582560	gene5478	11	-	3UTR
Tp57577_TGAC_v2_LG1	1585847	1585848	.	17	+	.
Tp57577_TGAC_v2_LG1	1585853	1585854	.	30	+	.
Tp57577_TGAC_v2_LG1	1585854	1585855	.	39	+	.
Tp57577_TGAC_v2_LG1	1585855	1585856	.	12	+	.
Tp57577_TGAC_v2_LG1	1585869	1585870	gene5527	14	+	3UTR
Tp57577_TGAC_v2_LG1	1585870	1585871	gene5527	13	+	3UTR
Tp57577_TGAC_v2_LG1	1585871	1585872	gene5527	29	+	3UTR
Tp57577_TGAC_v2_LG1	1585952	1585953	gene5527	40	+	3UTR
Tp57577_TGAC_v2_LG1	1585954	1585955	gene5527	9	+	3UTR
Tp57577_TGAC_v2_LG1	1585967	1585968	gene5527	28	+	3UTR
Tp57577_TGAC_v2_LG1	1585968	1585969	gene5527	9	+	3UTR
Tp57577_TGAC_v2_LG1	1585969	1585970	gene5527	13	+	3UTR
Tp57577_TGAC_v2_LG1	1585980	1585981	gene5527	11	+	3UTR
Tp57577_TGAC_v2_LG1	1585981	1585982	gene5527	28	+	3UTR
Tp57577_TGAC_v2_LG1	1585993	1585994	gene5527	11	+	3UTR
Tp57577_TGAC_v2_LG1	1585998	1585999	gene5527	74	+	3UTR
Tp57577_TGAC_v2_LG1	1585999	1586000	gene5527	44	+	3UTR
Tp57577_TGAC_v2_LG1	1586000	1586001	gene5527	20	+	3UTR
Tp57577_TGAC_v2_LG1	1586014	1586015	gene5527	91	+	3UTR
Tp57577_TGAC_v2_LG1	1586015	1586016	gene5527	58	+	3UTR
Tp57577_TGAC_v2_LG1	1586016	1586017	gene5527	2211	+	3UTR
Tp57577_TGAC_v2_LG1	1586017	1586018	gene5527	2563	+	3UTR
Tp57577_TGAC_v2_LG1	1586018	1586019	gene5527	510	+	3UTR
Tp57577_TGAC_v2_LG1	1586019	1586020	gene5527	82	+	3UTR
Tp57577_TGAC_v2_LG1	1586020	1586021	gene5527	66	+	3UTR
Tp57577_TGAC_v2_LG1	1586021	1586022	gene5527	799	+	3UTR
Tp57577_TGAC_v2_LG1	1586022	1586023	gene5527	405	+	3UTR
Tp57577_TGAC_v2_LG1	1586023	1586024	gene5527	396	+	3UTR
Tp57577_TGAC_v2_LG1	1586024	1586025	gene5527	693	+	3UTR
Tp57577_TGAC_v2_LG1	1586025	1586026	gene5527	23	+	3UTR
Tp57577_TGAC_v2_LG1	1586032	1586033	gene5527	10	+	3UTR
Tp57577_TGAC_v2_LG1	1586044	1586045	gene5527	14	+	3UTR
Tp57577_TGAC_v2_LG1	1586047	1586048	gene5527	25	+	3UTR
Tp57577_TGAC_v2_LG1	1586058	1586059	gene5527	192	+	3UTR
Tp57577_TGAC_v2_LG1	1586059	1586060	gene5527	240	+	3UTR
Tp57577_TGAC_v2_LG1	1586060	1586061	gene5527	52	+	3UTR
Tp57577_TGAC_v2_LG1	1586061	1586062	gene5527	145	+	3UTR
Tp57577_TGAC_v2_LG1	1586062	1586063	gene5527	19	+	3UTR
Tp57577_TGAC_v2_LG1	1586063	1586064	gene5527	12	+	3UTR
Tp57577_TGAC_v2_LG1	1586064	1586065	gene5527	473	+	3UTR
Tp57577_TGAC_v2_LG1	1586065	1586066	gene5527	262	+	3UTR
Tp57577_TGAC_v2_LG1	1586066	1586067	gene5527	539	+	3UTR
Tp57577_TGAC_v2_LG1	1586067	1586068	gene5527	58	+	3UTR
Tp57577_TGAC_v2_LG1	1586081	1586082	gene5527	11	+	3UTR
Tp57577_TGAC_v2_LG1	1586135	1586136	gene5527	9	+	3UTR
Tp57577_TGAC_v2_LG1	1586268	1586269	gene5527	24	+	CDS
Tp57577_TGAC_v2_LG1	1586269	1586270	gene5527	10	+	CDS
Tp57577_TGAC_v2_LG1	1586315	1586316	gene5527	27	+	CDS
Tp57577_TGAC_v2_LG1	1586325	1586326	gene5527	242	+	CDS
Tp57577_TGAC_v2_LG1	1586326	1586327	gene5527	20	+	CDS
Tp57577_TGAC_v2_LG1	1586327	1586328	gene5527	9	+	CDS
Tp57577_TGAC_v2_LG1	1586496	1586497	gene5527	126	+	CDS
Tp57577_TGAC_v2_LG1	1586497	1586498	gene5527	39	+	CDS
Tp57577_TGAC_v2_LG1	1586601	1586602	gene5527	9	+	CDS
Tp57577_TGAC_v2_LG1	1587247	1587248	gene5527	9	+	CDS
Tp57577_TGAC_v2_LG1	1587248	1587249	gene5527	10	+	CDS
Tp57577_TGAC_v2_LG1	1592958	1592959	gene5504	10	+	intron
Tp57577_TGAC_v2_LG1	1605998	1605999	gene5469	11	+	3UTR
Tp57577_TGAC_v2_LG1	1667854	1667855	gene5547	10	-	CDS
Tp57577_TGAC_v2_LG1	1668216	1668217	gene5547	13	-	3UTR
Tp57577_TGAC_v2_LG1	1692201	1692202	gene5549	11	-	intron
Tp57577_TGAC_v2_LG1	1692542	1692543	gene5549	14	-	intron
Tp57577_TGAC_v2_LG1	1697948	1697949	.	9	+	.
Tp57577_TGAC_v2_LG1	1725938	1725939	gene5503	9	+	3UTR
Tp57577_TGAC_v2_LG1	1753582	1753583	gene13872	9	-	3UTR
Tp57577_TGAC_v2_LG1	1765562	1765563	gene13865	11	-	5UTR
Tp57577_TGAC_v2_LG1	1765833	1765834	gene13865	20	-	CDS
Tp57577_TGAC_v2_LG1	1765835	1765836	gene13865	41	-	CDS
Tp57577_TGAC_v2_LG1	1765838	1765839	gene13865	16	-	CDS
Tp57577_TGAC_v2_LG1	1765840	1765841	gene13865	15	-	CDS
Tp57577_TGAC_v2_LG1	1765862	1765863	gene13865	42	-	CDS
Tp57577_TGAC_v2_LG1	1765864	1765865	gene13865	12	-	CDS
Tp57577_TGAC_v2_LG1	1765867	1765868	gene13865	10	-	CDS
Tp57577_TGAC_v2_LG1	1765919	1765920	gene13865	21	-	CDS
Tp57577_TGAC_v2_LG1	1765925	1765926	gene13865	49	-	CDS
Tp57577_TGAC_v2_LG1	1765927	1765928	gene13865	26	-	CDS
Tp57577_TGAC_v2_LG1	1765930	1765931	gene13865	14	-	CDS
Tp57577_TGAC_v2_LG1	1765940	1765941	gene13865	35	-	CDS
Tp57577_TGAC_v2_LG1	1765985	1765986	gene13865	9	-	CDS
Tp57577_TGAC_v2_LG1	1765987	1765988	gene13865	10	-	CDS
Tp57577_TGAC_v2_LG1	1765991	1765992	gene13865	59	-	CDS
Tp57577_TGAC_v2_LG1	1765992	1765993	gene13865	23	-	CDS
Tp57577_TGAC_v2_LG1	1766022	1766023	gene13865	38	-	CDS
Tp57577_TGAC_v2_LG1	1766027	1766028	gene13865	11	-	CDS
Tp57577_TGAC_v2_LG1	1766052	1766053	gene13865	18	-	CDS
Tp57577_TGAC_v2_LG1	1766054	1766055	gene13865	32	-	CDS
Tp57577_TGAC_v2_LG1	1766057	1766058	gene13865	18	-	CDS
Tp57577_TGAC_v2_LG1	1766062	1766063	gene13865	26	-	CDS
Tp57577_TGAC_v2_LG1	1766069	1766070	gene13865	26	-	CDS
Tp57577_TGAC_v2_LG1	1766124	1766125	gene13865	21	-	CDS
Tp57577_TGAC_v2_LG1	1766126	1766127	gene13865	48	-	CDS
Tp57577_TGAC_v2_LG1	1766129	1766130	gene13865	10	-	CDS
Tp57577_TGAC_v2_LG1	1766135	1766136	gene13865	10	-	CDS
Tp57577_TGAC_v2_LG1	1766148	1766149	gene13865	22	-	CDS
Tp57577_TGAC_v2_LG1	1766149	1766150	gene13865	23	-	CDS
Tp57577_TGAC_v2_LG1	1766153	1766154	gene13865	18	-	CDS
Tp57577_TGAC_v2_LG1	1766155	1766156	gene13865	32	-	CDS
Tp57577_TGAC_v2_LG1	1766158	1766159	gene13865	19	-	CDS
Tp57577_TGAC_v2_LG1	1766192	1766193	gene13865	14	-	CDS
Tp57577_TGAC_v2_LG1	1766237	1766238	gene13865	9	-	CDS
Tp57577_TGAC_v2_LG1	1766250	1766251	gene13865	10	-	CDS
Tp57577_TGAC_v2_LG1	1766270	1766271	gene13865	28	-	CDS
Tp57577_TGAC_v2_LG1	1766294	1766295	gene13865	18	-	CDS
Tp57577_TGAC_v2_LG1	1766519	1766520	gene13865	9	-	3UTR
Tp57577_TGAC_v2_LG1	1766520	1766521	gene13865	42	-	3UTR
Tp57577_TGAC_v2_LG1	1783987	1783988	gene13873	9	+	3UTR
Tp57577_TGAC_v2_LG1	1784013	1784014	gene13873	10	+	3UTR
Tp57577_TGAC_v2_LG1	1784242	1784243	gene13873	11	+	CDS
Tp57577_TGAC_v2_LG1	1784245	1784246	gene13873	43	+	CDS
Tp57577_TGAC_v2_LG1	1822175	1822176	gene13869	11	+	3UTR
Tp57577_TGAC_v2_LG1	1822199	1822200	gene13869	31	+	3UTR
Tp57577_TGAC_v2_LG1	1822200	1822201	gene13869	10	+	3UTR
Tp57577_TGAC_v2_LG1	1822201	1822202	gene13869	10	+	3UTR
Tp57577_TGAC_v2_LG1	1825446	1825447	gene13869	14	+	CDS
Tp57577_TGAC_v2_LG1	1842695	1842696	.	9	-	.
Tp57577_TGAC_v2_LG1	1860788	1860789	gene13854	21	+	CDS
Tp57577_TGAC_v2_LG1	1861042	1861043	gene13854	16	+	CDS
Tp57577_TGAC_v2_LG1	1861152	1861153	gene13854	11	+	CDS
Tp57577_TGAC_v2_LG1	1861213	1861214	gene13854	12	+	CDS
Tp57577_TGAC_v2_LG1	1875224	1875225	.	26	-	.
Tp57577_TGAC_v2_LG1	1875226	1875227	.	19	-	.
Tp57577_TGAC_v2_LG1	1875229	1875230	.	15	-	.
Tp57577_TGAC_v2_LG1	1875419	1875420	.	34	-	.
Tp57577_TGAC_v2_LG1	1875420	1875421	.	53	-	.
Tp57577_TGAC_v2_LG1	1875421	1875422	.	154	-	.
Tp57577_TGAC_v2_LG1	1875422	1875423	.	16	-	.
Tp57577_TGAC_v2_LG1	1875435	1875436	.	12	-	.
Tp57577_TGAC_v2_LG1	1875437	1875438	.	41	-	.
Tp57577_TGAC_v2_LG1	1875440	1875441	.	63	-	.
Tp57577_TGAC_v2_LG1	1875443	1875444	.	10	-	.
Tp57577_TGAC_v2_LG1	1875522	1875523	.	19	-	.
Tp57577_TGAC_v2_LG1	1875524	1875525	.	13	-	.
Tp57577_TGAC_v2_LG1	1875525	1875526	.	16	-	.
Tp57577_TGAC_v2_LG1	1882848	1882849	gene13860	9	-	3UTR
Tp57577_TGAC_v2_LG1	1882849	1882850	gene13860	10	-	3UTR
Tp57577_TGAC_v2_LG1	1882872	1882873	gene13860	40	-	3UTR
Tp57577_TGAC_v2_LG1	1897459	1897460	gene13870	9	-	3UTR
Tp57577_TGAC_v2_LG1	1897473	1897474	gene13870	9	-	3UTR
Tp57577_TGAC_v2_LG1	1897474	1897475	gene13870	11	-	3UTR
Tp57577_TGAC_v2_LG1	1897476	1897477	gene13870	22	-	3UTR
Tp57577_TGAC_v2_LG1	1897484	1897485	gene13870	10	-	3UTR
Tp57577_TGAC_v2_LG1	1897485	1897486	gene13870	10	-	3UTR
Tp57577_TGAC_v2_LG1	1897486	1897487	gene13870	9	-	3UTR
Tp57577_TGAC_v2_LG1	1918158	1918159	.	11	+	.
Tp57577_TGAC_v2_LG1	1922484	1922485	gene13866	10	+	CDS
Tp57577_TGAC_v2_LG1	1924876	1924877	.	9	+	.
Tp57577_TGAC_v2_LG1	1924878	1924879	.	10	+	.
Tp57577_TGAC_v2_LG1	1924925	1924926	gene13877	18	+	3UTR
Tp57577_TGAC_v2_LG1	1924966	1924967	gene13877	9	+	3UTR
Tp57577_TGAC_v2_LG1	1924982	1924983	gene13877	11	+	3UTR
Tp57577_TGAC_v2_LG1	1924985	1924986	gene13877	19	+	3UTR
Tp57577_TGAC_v2_LG1	1924988	1924989	gene13877	26	+	3UTR
Tp57577_TGAC_v2_LG1	1924992	1924993	gene13877	35	+	3UTR
Tp57577_TGAC_v2_LG1	1925016	1925017	gene13877	11	+	3UTR
Tp57577_TGAC_v2_LG1	1925046	1925047	gene13877	30	+	3UTR
Tp57577_TGAC_v2_LG1	1925047	1925048	gene13877	14	+	3UTR
Tp57577_TGAC_v2_LG1	1925049	1925050	gene13877	11	+	3UTR
Tp57577_TGAC_v2_LG1	1925075	1925076	gene13877	17	+	3UTR
Tp57577_TGAC_v2_LG1	1925086	1925087	gene13877	28	+	3UTR
Tp57577_TGAC_v2_LG1	1925087	1925088	gene13877	12	+	3UTR
Tp57577_TGAC_v2_LG1	1925088	1925089	gene13877	9	+	3UTR
Tp57577_TGAC_v2_LG1	1930338	1930339	gene13877	15	+	5UTR
Tp57577_TGAC_v2_LG1	1930339	1930340	gene13877	9	+	5UTR
Tp57577_TGAC_v2_LG1	1935677	1935678	gene13876	9	-	CDS
Tp57577_TGAC_v2_LG1	1935923	1935924	gene13876	10	-	3UTR
Tp57577_TGAC_v2_LG1	1936141	1936142	gene13867	32	+	3UTR
Tp57577_TGAC_v2_LG1	1936142	1936143	gene13867	10	+	3UTR
Tp57577_TGAC_v2_LG1	1936144	1936145	gene13867	10	+	3UTR
Tp57577_TGAC_v2_LG1	1936152	1936153	gene13867	36	+	3UTR
Tp57577_TGAC_v2_LG1	1936166	1936167	gene13867	191	+	3UTR
Tp57577_TGAC_v2_LG1	1936167	1936168	gene13867	108	+	3UTR
Tp57577_TGAC_v2_LG1	1936168	1936169	gene13867	12	+	3UTR
Tp57577_TGAC_v2_LG1	1936169	1936170	gene13867	24	+	3UTR
Tp57577_TGAC_v2_LG1	1936171	1936172	gene13867	22	+	3UTR
Tp57577_TGAC_v2_LG1	1936189	1936190	gene13867	13	+	3UTR
Tp57577_TGAC_v2_LG1	1944045	1944046	gene13858	14	-	3UTR
Tp57577_TGAC_v2_LG1	1944047	1944048	gene13858	13	-	3UTR
Tp57577_TGAC_v2_LG1	1947987	1947988	gene13871	15	+	3UTR
Tp57577_TGAC_v2_LG1	1947994	1947995	gene13871	18	+	3UTR
Tp57577_TGAC_v2_LG1	1947996	1947997	gene13871	10	+	3UTR
Tp57577_TGAC_v2_LG1	1948049	1948050	gene13871	19	+	3UTR
Tp57577_TGAC_v2_LG1	1948050	1948051	gene13871	10	+	3UTR
Tp57577_TGAC_v2_LG1	1948051	1948052	gene13871	17	+	3UTR
Tp57577_TGAC_v2_LG1	1948078	1948079	gene13871	52	+	3UTR
Tp57577_TGAC_v2_LG1	1948079	1948080	gene13871	21	+	3UTR
Tp57577_TGAC_v2_LG1	1948080	1948081	gene13871	13	+	3UTR
Tp57577_TGAC_v2_LG1	1948102	1948103	gene13871	23	+	3UTR
Tp57577_TGAC_v2_LG1	1968936	1968937	.	15	+	.
Tp57577_TGAC_v2_LG1	1970041	1970042	gene27115	9	-	intron
Tp57577_TGAC_v2_LG1	1970051	1970052	gene27115	13	-	intron
Tp57577_TGAC_v2_LG1	1971789	1971790	gene27115	17	-	intron
Tp57577_TGAC_v2_LG1	1973034	1973035	gene27115	9	-	3UTR
Tp57577_TGAC_v2_LG1	1973036	1973037	gene27115	18	-	3UTR
Tp57577_TGAC_v2_LG1	1973060	1973061	gene27115	11	-	3UTR
Tp57577_TGAC_v2_LG1	1973076	1973077	gene27115	17	-	3UTR
Tp57577_TGAC_v2_LG1	1973077	1973078	gene27115	11	-	3UTR
Tp57577_TGAC_v2_LG1	1973078	1973079	gene27115	15	-	3UTR
Tp57577_TGAC_v2_LG1	1973131	1973132	gene27115	9	-	3UTR
Tp57577_TGAC_v2_LG1	1986531	1986532	.	39	-	.
Tp57577_TGAC_v2_LG1	1986533	1986534	.	11	-	.
Tp57577_TGAC_v2_LG1	1990774	1990775	.	12	-	.
Tp57577_TGAC_v2_LG1	1996678	1996679	.	22	-	.
Tp57577_TGAC_v2_LG1	1997143	1997144	.	15	-	.
Tp57577_TGAC_v2_LG1	1997492	1997493	.	10	-	.
Tp57577_TGAC_v2_LG1	1997493	1997494	.	151	-	.
Tp57577_TGAC_v2_LG1	1997496	1997497	.	16	-	.
Tp57577_TGAC_v2_LG1	1997497	1997498	.	86	-	.
Tp57577_TGAC_v2_LG1	1997499	1997500	.	83	-	.
Tp57577_TGAC_v2_LG1	1997501	1997502	.	12	-	.
Tp57577_TGAC_v2_LG1	1997521	1997522	.	10	-	.
Tp57577_TGAC_v2_LG1	1998023	1998024	.	11	-	.
Tp57577_TGAC_v2_LG1	2012324	2012325	gene27099	14	-	CDS
Tp57577_TGAC_v2_LG1	2013530	2013531	gene27099	17	-	3UTR
Tp57577_TGAC_v2_LG1	2013531	2013532	gene27099	17	-	3UTR
Tp57577_TGAC_v2_LG1	2013532	2013533	gene27099	58	-	3UTR
Tp57577_TGAC_v2_LG1	2013533	2013534	gene27099	11	-	3UTR
Tp57577_TGAC_v2_LG1	2013535	2013536	gene27099	43	-	3UTR
Tp57577_TGAC_v2_LG1	2025816	2025817	gene27126	58	-	5UTR
Tp57577_TGAC_v2_LG1	2026947	2026948	gene27126	47	-	intron
Tp57577_TGAC_v2_LG1	2029085	2029086	gene27124	10	-	intron
Tp57577_TGAC_v2_LG1	2035354	2035355	gene27095	14	-	3UTR
Tp57577_TGAC_v2_LG1	2035377	2035378	gene27095	10	-	3UTR
Tp57577_TGAC_v2_LG1	2035378	2035379	gene27095	12	-	3UTR
Tp57577_TGAC_v2_LG1	2035408	2035409	gene27095	13	-	3UTR
Tp57577_TGAC_v2_LG1	2047864	2047865	gene27075	9	+	intron
Tp57577_TGAC_v2_LG1	2059156	2059157	.	14	-	.
Tp57577_TGAC_v2_LG1	2091562	2091563	gene27135	13	+	5UTR
Tp57577_TGAC_v2_LG1	2102421	2102422	gene27137	10	-	5UTR
Tp57577_TGAC_v2_LG1	2103726	2103727	gene27137	10	-	CDS
Tp57577_TGAC_v2_LG1	2104222	2104223	gene27137	10	-	CDS
Tp57577_TGAC_v2_LG1	2104231	2104232	gene27137	10	-	CDS
Tp57577_TGAC_v2_LG1	2104289	2104290	gene27137	11	-	CDS
Tp57577_TGAC_v2_LG1	2104293	2104294	gene27137	45	-	CDS
Tp57577_TGAC_v2_LG1	2107627	2107628	gene27137	10	-	3UTR
Tp57577_TGAC_v2_LG1	2107813	2107814	gene27137	20	-	3UTR
Tp57577_TGAC_v2_LG1	2107814	2107815	gene27137	10	-	3UTR
Tp57577_TGAC_v2_LG1	2107815	2107816	gene27137	17	-	3UTR
Tp57577_TGAC_v2_LG1	2107816	2107817	gene27137	16	-	3UTR
Tp57577_TGAC_v2_LG1	2107818	2107819	gene27137	21	-	3UTR
Tp57577_TGAC_v2_LG1	2107828	2107829	gene27137	10	-	3UTR
Tp57577_TGAC_v2_LG1	2107829	2107830	gene27137	12	-	3UTR
Tp57577_TGAC_v2_LG1	2107830	2107831	gene27137	27	-	3UTR
Tp57577_TGAC_v2_LG1	2107831	2107832	gene27137	92	-	3UTR
Tp57577_TGAC_v2_LG1	2107832	2107833	gene27137	9	-	3UTR
Tp57577_TGAC_v2_LG1	2107833	2107834	gene27137	26	-	3UTR
Tp57577_TGAC_v2_LG1	2107834	2107835	gene27137	9	-	3UTR
Tp57577_TGAC_v2_LG1	2107835	2107836	gene27137	45	-	3UTR
Tp57577_TGAC_v2_LG1	2132082	2132083	gene27082	21	+	3UTR
Tp57577_TGAC_v2_LG1	2140969	2140970	.	13	+	.
Tp57577_TGAC_v2_LG1	2140970	2140971	.	29	+	.
Tp57577_TGAC_v2_LG1	2141214	2141215	gene27091	11	+	3UTR
Tp57577_TGAC_v2_LG1	2141216	2141217	gene27091	22	+	3UTR
Tp57577_TGAC_v2_LG1	2141217	2141218	gene27091	29	+	3UTR
Tp57577_TGAC_v2_LG1	2141218	2141219	gene27091	124	+	3UTR
Tp57577_TGAC_v2_LG1	2141219	2141220	gene27091	105	+	3UTR
Tp57577_TGAC_v2_LG1	2141220	2141221	gene27091	50	+	3UTR
Tp57577_TGAC_v2_LG1	2141221	2141222	gene27091	64	+	3UTR
Tp57577_TGAC_v2_LG1	2141222	2141223	gene27091	52	+	3UTR
Tp57577_TGAC_v2_LG1	2141223	2141224	gene27091	39	+	3UTR
Tp57577_TGAC_v2_LG1	2141239	2141240	gene27091	33	+	3UTR
Tp57577_TGAC_v2_LG1	2141240	2141241	gene27091	12	+	3UTR
Tp57577_TGAC_v2_LG1	2141241	2141242	gene27091	147	+	3UTR
Tp57577_TGAC_v2_LG1	2141242	2141243	gene27091	12	+	3UTR
Tp57577_TGAC_v2_LG1	2141243	2141244	gene27091	78	+	3UTR
Tp57577_TGAC_v2_LG1	2141244	2141245	gene27091	44	+	3UTR
Tp57577_TGAC_v2_LG1	2141245	2141246	gene27091	51	+	3UTR
Tp57577_TGAC_v2_LG1	2141251	2141252	gene27091	121	+	3UTR
Tp57577_TGAC_v2_LG1	2141252	2141253	gene27091	19	+	3UTR
Tp57577_TGAC_v2_LG1	2141253	2141254	gene27091	420	+	3UTR
Tp57577_TGAC_v2_LG1	2141254	2141255	gene27091	208	+	3UTR
Tp57577_TGAC_v2_LG1	2141255	2141256	gene27091	29	+	3UTR
Tp57577_TGAC_v2_LG1	2141256	2141257	gene27091	770	+	3UTR
Tp57577_TGAC_v2_LG1	2141257	2141258	gene27091	87	+	3UTR
Tp57577_TGAC_v2_LG1	2141258	2141259	gene27091	97	+	3UTR
Tp57577_TGAC_v2_LG1	2141259	2141260	gene27091	18	+	3UTR
Tp57577_TGAC_v2_LG1	2141260	2141261	gene27091	15	+	3UTR
Tp57577_TGAC_v2_LG1	2141270	2141271	gene27091	24	+	3UTR
Tp57577_TGAC_v2_LG1	2141274	2141275	gene27091	10	+	3UTR
Tp57577_TGAC_v2_LG1	2141304	2141305	gene27091	30	+	3UTR
Tp57577_TGAC_v2_LG1	2141306	2141307	gene27091	28	+	3UTR
Tp57577_TGAC_v2_LG1	2141307	2141308	gene27091	9	+	3UTR
Tp57577_TGAC_v2_LG1	2141312	2141313	gene27091	9	+	3UTR
Tp57577_TGAC_v2_LG1	2141337	2141338	gene27091	37	+	3UTR
Tp57577_TGAC_v2_LG1	2141338	2141339	gene27091	19	+	3UTR
Tp57577_TGAC_v2_LG1	2141341	2141342	gene27091	19	+	3UTR
Tp57577_TGAC_v2_LG1	2141567	2141568	gene27091	49	+	3UTR
Tp57577_TGAC_v2_LG1	2141571	2141572	gene27091	17	+	3UTR
Tp57577_TGAC_v2_LG1	2141757	2141758	gene27091	19	+	CDS
Tp57577_TGAC_v2_LG1	2141855	2141856	gene27091	15	+	CDS
Tp57577_TGAC_v2_LG1	2141860	2141861	gene27091	25	+	CDS
Tp57577_TGAC_v2_LG1	2141861	2141862	gene27091	9	+	CDS
Tp57577_TGAC_v2_LG1	2142020	2142021	gene27091	19	+	intron
Tp57577_TGAC_v2_LG1	2142626	2142627	gene27091	57	+	CDS
Tp57577_TGAC_v2_LG1	2142627	2142628	gene27091	22	+	CDS
Tp57577_TGAC_v2_LG1	2142984	2142985	gene27091	23	+	intron
Tp57577_TGAC_v2_LG1	2143616	2143617	gene27091	16	+	CDS
Tp57577_TGAC_v2_LG1	2154046	2154047	gene27085	14	-	3UTR
Tp57577_TGAC_v2_LG1	2154079	2154080	gene27085	10	-	3UTR
Tp57577_TGAC_v2_LG1	2154080	2154081	gene27085	10	-	3UTR
Tp57577_TGAC_v2_LG1	2154081	2154082	gene27085	23	-	3UTR
Tp57577_TGAC_v2_LG1	2154083	2154084	gene27085	19	-	3UTR
Tp57577_TGAC_v2_LG1	2154085	2154086	gene27085	9	-	3UTR
Tp57577_TGAC_v2_LG1	2182359	2182360	gene27087	9	-	intron
Tp57577_TGAC_v2_LG1	2182776	2182777	gene27087	13	-	intron
Tp57577_TGAC_v2_LG1	2186243	2186244	gene27087	41	-	3UTR
Tp57577_TGAC_v2_LG1	2186309	2186310	gene27087	13	-	3UTR
Tp57577_TGAC_v2_LG1	2196970	2196971	.	12	+	.
Tp57577_TGAC_v2_LG1	2196971	2196972	.	19	+	.
Tp57577_TGAC_v2_LG1	2217356	2217357	.	69	+	.
Tp57577_TGAC_v2_LG1	2217357	2217358	.	53	+	.
Tp57577_TGAC_v2_LG1	2217358	2217359	.	11	+	.
Tp57577_TGAC_v2_LG1	2217360	2217361	.	45	+	.
Tp57577_TGAC_v2_LG1	2217361	2217362	.	31	+	.
Tp57577_TGAC_v2_LG1	2217362	2217363	.	38	+	.
Tp57577_TGAC_v2_LG1	2217363	2217364	.	17	+	.
Tp57577_TGAC_v2_LG1	2217365	2217366	.	9	+	.
Tp57577_TGAC_v2_LG1	2217366	2217367	.	71	+	.
Tp57577_TGAC_v2_LG1	2217367	2217368	.	23	+	.
Tp57577_TGAC_v2_LG1	2217368	2217369	.	54	+	.
Tp57577_TGAC_v2_LG1	2217396	2217397	.	10	+	.
Tp57577_TGAC_v2_LG1	2217397	2217398	.	9	+	.
Tp57577_TGAC_v2_LG1	2217411	2217412	.	13	+	.
Tp57577_TGAC_v2_LG1	2217412	2217413	.	26	+	.
Tp57577_TGAC_v2_LG1	2217413	2217414	.	35	+	.
Tp57577_TGAC_v2_LG1	2217414	2217415	.	45	+	.
Tp57577_TGAC_v2_LG1	2217415	2217416	.	56	+	.
Tp57577_TGAC_v2_LG1	2217416	2217417	.	1021	+	.
Tp57577_TGAC_v2_LG1	2217417	2217418	.	357	+	.
Tp57577_TGAC_v2_LG1	2217418	2217419	.	1033	+	.
Tp57577_TGAC_v2_LG1	2217419	2217420	.	75	+	.
Tp57577_TGAC_v2_LG1	2217420	2217421	.	56	+	.
Tp57577_TGAC_v2_LG1	2217421	2217422	.	13	+	.
Tp57577_TGAC_v2_LG1	2217422	2217423	.	13	+	.
Tp57577_TGAC_v2_LG1	2217423	2217424	.	141	+	.
Tp57577_TGAC_v2_LG1	2217424	2217425	.	28	+	.
Tp57577_TGAC_v2_LG1	2217425	2217426	.	29	+	.
Tp57577_TGAC_v2_LG1	2217435	2217436	.	64	+	.
Tp57577_TGAC_v2_LG1	2217436	2217437	.	31	+	.
Tp57577_TGAC_v2_LG1	2217437	2217438	.	82	+	.
Tp57577_TGAC_v2_LG1	2217439	2217440	.	39	+	.
Tp57577_TGAC_v2_LG1	2217457	2217458	.	44	+	.
Tp57577_TGAC_v2_LG1	2217459	2217460	.	20	+	.
Tp57577_TGAC_v2_LG1	2217461	2217462	.	19	+	.
Tp57577_TGAC_v2_LG1	2217463	2217464	.	11	+	.
Tp57577_TGAC_v2_LG1	2222703	2222704	gene27084	23	-	3UTR
Tp57577_TGAC_v2_LG1	2229224	2229225	.	21	-	.
Tp57577_TGAC_v2_LG1	2229889	2229890	.	21	-	.
Tp57577_TGAC_v2_LG1	2241061	2241062	gene27072	18	+	3UTR
Tp57577_TGAC_v2_LG1	2241100	2241101	gene27072	9	+	3UTR
Tp57577_TGAC_v2_LG1	2244413	2244414	.	29	+	.
Tp57577_TGAC_v2_LG1	2244415	2244416	.	15	+	.
Tp57577_TGAC_v2_LG1	2244459	2244460	.	13	+	.
Tp57577_TGAC_v2_LG1	2244460	2244461	.	31	+	.
Tp57577_TGAC_v2_LG1	2244461	2244462	.	36	+	.
Tp57577_TGAC_v2_LG1	2244471	2244472	.	9	+	.
Tp57577_TGAC_v2_LG1	2244475	2244476	.	48	+	.
Tp57577_TGAC_v2_LG1	2244476	2244477	.	13	+	.
Tp57577_TGAC_v2_LG1	2244477	2244478	.	21	+	.
Tp57577_TGAC_v2_LG1	2244479	2244480	.	25	+	.
Tp57577_TGAC_v2_LG1	2244492	2244493	.	41	+	.
Tp57577_TGAC_v2_LG1	2244493	2244494	.	34	+	.
Tp57577_TGAC_v2_LG1	2244494	2244495	.	15	+	.
Tp57577_TGAC_v2_LG1	2244512	2244513	.	33	+	.
Tp57577_TGAC_v2_LG1	2244513	2244514	.	25	+	.
Tp57577_TGAC_v2_LG1	2244539	2244540	.	10	+	.
Tp57577_TGAC_v2_LG1	2244540	2244541	.	10	+	.
Tp57577_TGAC_v2_LG1	2244551	2244552	.	30	+	.
Tp57577_TGAC_v2_LG1	2244552	2244553	.	36	+	.
Tp57577_TGAC_v2_LG1	2244553	2244554	.	26	+	.
Tp57577_TGAC_v2_LG1	2244554	2244555	.	16	+	.
Tp57577_TGAC_v2_LG1	2247831	2247832	.	147	+	.
Tp57577_TGAC_v2_LG1	2247832	2247833	.	25	+	.
Tp57577_TGAC_v2_LG1	2247833	2247834	.	15	+	.
Tp57577_TGAC_v2_LG1	2265844	2265845	gene27105	15	-	3UTR
Tp57577_TGAC_v2_LG1	2326813	2326814	gene27122	10	-	CDS
Tp57577_TGAC_v2_LG1	2328278	2328279	.	779	-	.
Tp57577_TGAC_v2_LG1	2328279	2328280	.	42	-	.
Tp57577_TGAC_v2_LG1	2339694	2339695	gene27077	10	-	3UTR
Tp57577_TGAC_v2_LG1	2340260	2340261	gene27138	14	+	3UTR
Tp57577_TGAC_v2_LG1	2340261	2340262	gene27138	13	+	3UTR
Tp57577_TGAC_v2_LG1	2340325	2340326	.	10	-	.
Tp57577_TGAC_v2_LG1	2343307	2343308	.	9	-	.
Tp57577_TGAC_v2_LG1	2343336	2343337	gene27138	24	+	5UTR
Tp57577_TGAC_v2_LG1	2343340	2343341	gene27138	15	+	5UTR
Tp57577_TGAC_v2_LG1	2346393	2346394	gene27128	15	-	CDS
Tp57577_TGAC_v2_LG1	2346408	2346409	gene27128	15	-	CDS
Tp57577_TGAC_v2_LG1	2346411	2346412	gene27128	12	-	CDS
Tp57577_TGAC_v2_LG1	2352385	2352386	gene27128	13	-	CDS
Tp57577_TGAC_v2_LG1	2360267	2360268	.	27	+	.
Tp57577_TGAC_v2_LG1	2360700	2360701	.	15	-	.
Tp57577_TGAC_v2_LG1	2363700	2363701	.	9	-	.
Tp57577_TGAC_v2_LG1	2367267	2367268	gene27078	13	-	intron
Tp57577_TGAC_v2_LG1	2367272	2367273	gene27078	15	-	intron
Tp57577_TGAC_v2_LG1	2370224	2370225	gene27078	9	-	3UTR
Tp57577_TGAC_v2_LG1	2370240	2370241	gene27078	40	-	3UTR
Tp57577_TGAC_v2_LG1	2370245	2370246	gene27078	26	-	3UTR
Tp57577_TGAC_v2_LG1	2370292	2370293	gene27078	11	-	3UTR
Tp57577_TGAC_v2_LG1	2370293	2370294	gene27078	10	-	3UTR
Tp57577_TGAC_v2_LG1	2370294	2370295	gene27078	36	-	3UTR
Tp57577_TGAC_v2_LG1	2375062	2375063	gene27088	12	+	CDS
Tp57577_TGAC_v2_LG1	2376964	2376965	gene27088	11	+	CDS
Tp57577_TGAC_v2_LG1	2377285	2377286	.	9	-	.
Tp57577_TGAC_v2_LG1	2411162	2411163	.	32	-	.
Tp57577_TGAC_v2_LG1	2415356	2415357	.	19	+	.
Tp57577_TGAC_v2_LG1	2415357	2415358	.	44	+	.
Tp57577_TGAC_v2_LG1	2415358	2415359	.	28	+	.
Tp57577_TGAC_v2_LG1	2423891	2423892	gene19065	9	+	3UTR
Tp57577_TGAC_v2_LG1	2455817	2455818	gene19088	33	+	3UTR
Tp57577_TGAC_v2_LG1	2455899	2455900	gene19088	28	+	3UTR
Tp57577_TGAC_v2_LG1	2455900	2455901	gene19088	44	+	3UTR
Tp57577_TGAC_v2_LG1	2455901	2455902	gene19088	10	+	3UTR
Tp57577_TGAC_v2_LG1	2455906	2455907	gene19088	16	+	3UTR
Tp57577_TGAC_v2_LG1	2455908	2455909	gene19088	16	+	3UTR
Tp57577_TGAC_v2_LG1	2455910	2455911	gene19088	34	+	3UTR
Tp57577_TGAC_v2_LG1	2455912	2455913	gene19088	58	+	3UTR
Tp57577_TGAC_v2_LG1	2455915	2455916	gene19088	30	+	3UTR
Tp57577_TGAC_v2_LG1	2455916	2455917	gene19088	10	+	3UTR
Tp57577_TGAC_v2_LG1	2455922	2455923	gene19088	24	+	3UTR
Tp57577_TGAC_v2_LG1	2455926	2455927	gene19088	18	+	3UTR
Tp57577_TGAC_v2_LG1	2455931	2455932	gene19088	13	+	3UTR
Tp57577_TGAC_v2_LG1	2455947	2455948	gene19088	52	+	3UTR
Tp57577_TGAC_v2_LG1	2455949	2455950	gene19088	9	+	3UTR
Tp57577_TGAC_v2_LG1	2455950	2455951	gene19088	15	+	3UTR
Tp57577_TGAC_v2_LG1	2455951	2455952	gene19088	13	+	3UTR
Tp57577_TGAC_v2_LG1	2456087	2456088	gene19088	44	+	CDS
Tp57577_TGAC_v2_LG1	2456230	2456231	gene19088	22	+	CDS
Tp57577_TGAC_v2_LG1	2456253	2456254	gene19088	16	+	CDS
Tp57577_TGAC_v2_LG1	2456255	2456256	gene19088	65	+	CDS
Tp57577_TGAC_v2_LG1	2456309	2456310	gene19088	29	+	CDS
Tp57577_TGAC_v2_LG1	2456310	2456311	gene19088	20	+	CDS
Tp57577_TGAC_v2_LG1	2456324	2456325	gene19088	10	+	CDS
Tp57577_TGAC_v2_LG1	2456427	2456428	gene19088	21	+	CDS
Tp57577_TGAC_v2_LG1	2456449	2456450	gene19088	38	+	CDS
Tp57577_TGAC_v2_LG1	2457696	2457697	gene19088	19	+	5UTR
Tp57577_TGAC_v2_LG1	2488686	2488687	gene19087	9	-	3UTR
Tp57577_TGAC_v2_LG1	2488705	2488706	gene19087	24	-	3UTR
Tp57577_TGAC_v2_LG1	2488706	2488707	gene19087	13	-	3UTR
Tp57577_TGAC_v2_LG1	2488707	2488708	gene19087	12	-	3UTR
Tp57577_TGAC_v2_LG1	2488711	2488712	gene19087	16	-	3UTR
Tp57577_TGAC_v2_LG1	2488803	2488804	gene19087	19	-	3UTR
Tp57577_TGAC_v2_LG1	2489427	2489428	gene19066	16	+	3UTR
Tp57577_TGAC_v2_LG1	2489429	2489430	gene19066	15	+	3UTR
Tp57577_TGAC_v2_LG1	2505300	2505301	.	14	-	.
Tp57577_TGAC_v2_LG1	2507079	2507080	gene19079	11	+	3UTR
Tp57577_TGAC_v2_LG1	2507109	2507110	gene19079	28	+	3UTR
Tp57577_TGAC_v2_LG1	2507110	2507111	gene19079	16	+	3UTR
Tp57577_TGAC_v2_LG1	2507116	2507117	gene19079	13	+	3UTR
Tp57577_TGAC_v2_LG1	2507118	2507119	gene19079	10	+	3UTR
Tp57577_TGAC_v2_LG1	2507123	2507124	gene19079	9	+	3UTR
Tp57577_TGAC_v2_LG1	2507125	2507126	gene19079	46	+	3UTR
Tp57577_TGAC_v2_LG1	2507141	2507142	gene19079	112	+	3UTR
Tp57577_TGAC_v2_LG1	2507142	2507143	gene19079	11	+	3UTR
Tp57577_TGAC_v2_LG1	2507145	2507146	gene19079	11	+	3UTR
Tp57577_TGAC_v2_LG1	2507146	2507147	gene19079	165	+	3UTR
Tp57577_TGAC_v2_LG1	2507147	2507148	gene19079	88	+	3UTR
Tp57577_TGAC_v2_LG1	2507148	2507149	gene19079	66	+	3UTR
Tp57577_TGAC_v2_LG1	2507149	2507150	gene19079	21	+	3UTR
Tp57577_TGAC_v2_LG1	2507152	2507153	gene19079	15	+	3UTR
Tp57577_TGAC_v2_LG1	2507165	2507166	gene19079	37	+	3UTR
Tp57577_TGAC_v2_LG1	2507167	2507168	gene19079	84	+	3UTR
Tp57577_TGAC_v2_LG1	2507168	2507169	gene19079	20	+	3UTR
Tp57577_TGAC_v2_LG1	2507169	2507170	gene19079	36	+	3UTR
Tp57577_TGAC_v2_LG1	2507189	2507190	gene19079	13	+	3UTR
Tp57577_TGAC_v2_LG1	2507193	2507194	gene19079	25	+	3UTR
Tp57577_TGAC_v2_LG1	2507194	2507195	gene19079	9	+	3UTR
Tp57577_TGAC_v2_LG1	2507195	2507196	gene19079	9	+	3UTR
Tp57577_TGAC_v2_LG1	2507785	2507786	gene19079	11	+	intron
Tp57577_TGAC_v2_LG1	2507862	2507863	gene19079	49	+	CDS
Tp57577_TGAC_v2_LG1	2509229	2509230	gene19079	17	+	intron
Tp57577_TGAC_v2_LG1	2524389	2524390	.	13	+	.
Tp57577_TGAC_v2_LG1	2528275	2528276	gene19083	22	+	CDS
Tp57577_TGAC_v2_LG1	2545337	2545338	gene19077	10	-	3UTR
Tp57577_TGAC_v2_LG1	2545393	2545394	gene19077	11	-	3UTR
Tp57577_TGAC_v2_LG1	2576811	2576812	gene19076	21	+	3UTR
Tp57577_TGAC_v2_LG1	2576813	2576814	gene19076	22	+	3UTR
Tp57577_TGAC_v2_LG1	2578061	2578062	gene19076	22	+	CDS
Tp57577_TGAC_v2_LG1	2592367	2592368	.	13	+	.
Tp57577_TGAC_v2_LG1	2644869	2644870	gene19064	22	-	CDS
Tp57577_TGAC_v2_LG1	2645042	2645043	gene19064	10	-	CDS
Tp57577_TGAC_v2_LG1	2645043	2645044	gene19064	38	-	CDS
Tp57577_TGAC_v2_LG1	2647519	2647520	gene19064	12	-	CDS
Tp57577_TGAC_v2_LG1	2647520	2647521	gene19064	38	-	CDS
Tp57577_TGAC_v2_LG1	2647524	2647525	gene19064	14	-	intron
Tp57577_TGAC_v2_LG1	2647525	2647526	gene19064	56	-	intron
Tp57577_TGAC_v2_LG1	2648449	2648450	gene19064	27	-	CDS
Tp57577_TGAC_v2_LG1	2648501	2648502	gene19064	10	-	intron
Tp57577_TGAC_v2_LG1	2648504	2648505	gene19064	80	-	intron
Tp57577_TGAC_v2_LG1	2649692	2649693	gene19064	16	-	CDS
Tp57577_TGAC_v2_LG1	2650753	2650754	gene19064	33	-	3UTR
Tp57577_TGAC_v2_LG1	2650755	2650756	gene19064	18	-	3UTR
Tp57577_TGAC_v2_LG1	2650775	2650776	gene19064	12	-	3UTR
Tp57577_TGAC_v2_LG1	2650776	2650777	gene19064	19	-	3UTR
Tp57577_TGAC_v2_LG1	2650777	2650778	gene19064	47	-	3UTR
Tp57577_TGAC_v2_LG1	2650780	2650781	gene19064	11	-	3UTR
Tp57577_TGAC_v2_LG1	2650781	2650782	gene19064	36	-	3UTR
Tp57577_TGAC_v2_LG1	2650782	2650783	gene19064	36	-	3UTR
Tp57577_TGAC_v2_LG1	2650790	2650791	gene19064	14	-	3UTR
Tp57577_TGAC_v2_LG1	2650791	2650792	gene19064	21	-	3UTR
Tp57577_TGAC_v2_LG1	2650805	2650806	gene19064	16	-	3UTR
Tp57577_TGAC_v2_LG1	2650806	2650807	gene19064	9	-	3UTR
Tp57577_TGAC_v2_LG1	2650807	2650808	gene19064	84	-	3UTR
Tp57577_TGAC_v2_LG1	2650818	2650819	gene19064	9	-	3UTR
Tp57577_TGAC_v2_LG1	2656310	2656311	.	17	+	.
Tp57577_TGAC_v2_LG1	2683386	2683387	.	13	+	.
Tp57577_TGAC_v2_LG1	2684027	2684028	gene14494	30	+	3UTR
Tp57577_TGAC_v2_LG1	2684056	2684057	gene14494	64	+	3UTR
Tp57577_TGAC_v2_LG1	2684072	2684073	gene14494	18	+	3UTR
Tp57577_TGAC_v2_LG1	2684074	2684075	gene14494	15	+	3UTR
Tp57577_TGAC_v2_LG1	2684111	2684112	gene14494	17	+	3UTR
Tp57577_TGAC_v2_LG1	2684113	2684114	gene14494	13	+	3UTR
Tp57577_TGAC_v2_LG1	2684780	2684781	gene14494	16	+	CDS
Tp57577_TGAC_v2_LG1	2685630	2685631	gene14494	25	+	CDS
Tp57577_TGAC_v2_LG1	2769852	2769853	.	11	+	.
Tp57577_TGAC_v2_LG1	2769855	2769856	.	34	+	.
Tp57577_TGAC_v2_LG1	2770263	2770264	gene14495	13	+	3UTR
Tp57577_TGAC_v2_LG1	2770265	2770266	gene14495	47	+	3UTR
Tp57577_TGAC_v2_LG1	2770275	2770276	gene14495	9	+	3UTR
Tp57577_TGAC_v2_LG1	2775786	2775787	gene14495	23	+	5UTR
Tp57577_TGAC_v2_LG1	2780074	2780075	gene14492	16	+	3UTR
Tp57577_TGAC_v2_LG1	2780088	2780089	gene14492	11	+	3UTR
Tp57577_TGAC_v2_LG1	2780106	2780107	gene14492	27	+	3UTR
Tp57577_TGAC_v2_LG1	2780108	2780109	gene14492	30	+	3UTR
Tp57577_TGAC_v2_LG1	2780109	2780110	gene14492	34	+	3UTR
Tp57577_TGAC_v2_LG1	2780110	2780111	gene14492	14	+	3UTR
Tp57577_TGAC_v2_LG1	2795234	2795235	.	13	-	.
Tp57577_TGAC_v2_LG1	2827387	2827388	.	10	+	.
Tp57577_TGAC_v2_LG1	2831142	2831143	.	478	+	.
Tp57577_TGAC_v2_LG1	2833953	2833954	gene14507	19	+	3UTR
Tp57577_TGAC_v2_LG1	2847139	2847140	.	9	-	.
Tp57577_TGAC_v2_LG1	2858645	2858646	gene14493	15	-	3UTR
Tp57577_TGAC_v2_LG1	2873189	2873190	.	11	-	.
Tp57577_TGAC_v2_LG1	2889470	2889471	gene21143	10	+	3UTR
Tp57577_TGAC_v2_LG1	2889488	2889489	gene21143	12	+	3UTR
Tp57577_TGAC_v2_LG1	2889490	2889491	gene21143	13	+	3UTR
Tp57577_TGAC_v2_LG1	2889513	2889514	gene21143	17	+	3UTR
Tp57577_TGAC_v2_LG1	2892475	2892476	.	9	+	.
Tp57577_TGAC_v2_LG1	2893208	2893209	.	28	+	.
Tp57577_TGAC_v2_LG1	2895470	2895471	.	13	+	.
Tp57577_TGAC_v2_LG1	2900219	2900220	.	11	+	.
Tp57577_TGAC_v2_LG1	2900273	2900274	.	10	+	.
Tp57577_TGAC_v2_LG1	2904573	2904574	.	19	+	.
Tp57577_TGAC_v2_LG1	2910787	2910788	gene21141	42	-	3UTR
Tp57577_TGAC_v2_LG1	2910974	2910975	gene21141	15	-	3UTR
Tp57577_TGAC_v2_LG1	2910975	2910976	gene21141	14	-	3UTR
Tp57577_TGAC_v2_LG1	2910977	2910978	gene21141	20	-	3UTR
Tp57577_TGAC_v2_LG1	2911028	2911029	gene21131	10	+	3UTR
Tp57577_TGAC_v2_LG1	2911031	2911032	gene21131	37	+	3UTR
Tp57577_TGAC_v2_LG1	2911032	2911033	gene21131	42	+	3UTR
Tp57577_TGAC_v2_LG1	2911033	2911034	gene21131	31	+	3UTR
Tp57577_TGAC_v2_LG1	2911083	2911084	gene21131	69	+	3UTR
Tp57577_TGAC_v2_LG1	2911084	2911085	gene21131	178	+	3UTR
Tp57577_TGAC_v2_LG1	2911085	2911086	gene21131	53	+	3UTR
Tp57577_TGAC_v2_LG1	2911086	2911087	gene21131	28	+	3UTR
Tp57577_TGAC_v2_LG1	2911123	2911124	gene21131	41	+	3UTR
Tp57577_TGAC_v2_LG1	2921924	2921925	.	32	+	.
Tp57577_TGAC_v2_LG1	2929182	2929183	gene21146	10	+	3UTR
Tp57577_TGAC_v2_LG1	2929184	2929185	gene21146	27	+	3UTR
Tp57577_TGAC_v2_LG1	2929211	2929212	gene21146	39	+	3UTR
Tp57577_TGAC_v2_LG1	2929213	2929214	gene21146	27	+	3UTR
Tp57577_TGAC_v2_LG1	2929216	2929217	gene21146	42	+	3UTR
Tp57577_TGAC_v2_LG1	2929217	2929218	gene21146	34	+	3UTR
Tp57577_TGAC_v2_LG1	2929218	2929219	gene21146	12	+	3UTR
Tp57577_TGAC_v2_LG1	2929219	2929220	gene21146	24	+	3UTR
Tp57577_TGAC_v2_LG1	2929220	2929221	gene21146	14	+	3UTR
Tp57577_TGAC_v2_LG1	2929424	2929425	gene21146	21	+	CDS
Tp57577_TGAC_v2_LG1	2929425	2929426	gene21146	13	+	CDS
Tp57577_TGAC_v2_LG1	2929606	2929607	gene21146	10	+	CDS
Tp57577_TGAC_v2_LG1	2946460	2946461	.	21	+	.
Tp57577_TGAC_v2_LG1	2946462	2946463	.	45	+	.
Tp57577_TGAC_v2_LG1	2946464	2946465	.	15	+	.
Tp57577_TGAC_v2_LG1	2946466	2946467	.	10	+	.
Tp57577_TGAC_v2_LG1	2969990	2969991	gene21155	11	-	3UTR
Tp57577_TGAC_v2_LG1	2977669	2977670	gene21133	24	-	5UTR
Tp57577_TGAC_v2_LG1	2979687	2979688	gene21133	21	-	CDS
Tp57577_TGAC_v2_LG1	2979730	2979731	gene21133	9	-	CDS
Tp57577_TGAC_v2_LG1	2979731	2979732	gene21133	14	-	CDS
Tp57577_TGAC_v2_LG1	2979732	2979733	gene21133	35	-	CDS
Tp57577_TGAC_v2_LG1	2979911	2979912	gene21133	13	-	3UTR
Tp57577_TGAC_v2_LG1	2979913	2979914	gene21133	10	-	3UTR
Tp57577_TGAC_v2_LG1	2979918	2979919	gene21133	11	-	3UTR
Tp57577_TGAC_v2_LG1	2979937	2979938	gene21133	17	-	3UTR
Tp57577_TGAC_v2_LG1	2979939	2979940	gene21133	13	-	3UTR
Tp57577_TGAC_v2_LG1	2979941	2979942	gene21133	27	-	3UTR
Tp57577_TGAC_v2_LG1	2979954	2979955	gene21133	30	-	3UTR
Tp57577_TGAC_v2_LG1	2979955	2979956	gene21133	33	-	3UTR
Tp57577_TGAC_v2_LG1	2979956	2979957	gene21133	140	-	3UTR
Tp57577_TGAC_v2_LG1	2979957	2979958	gene21133	205	-	3UTR
Tp57577_TGAC_v2_LG1	2979958	2979959	gene21133	14	-	3UTR
Tp57577_TGAC_v2_LG1	2979965	2979966	gene21133	21	-	3UTR
Tp57577_TGAC_v2_LG1	2979966	2979967	gene21133	75	-	3UTR
Tp57577_TGAC_v2_LG1	2979967	2979968	gene21133	23	-	3UTR
Tp57577_TGAC_v2_LG1	2979968	2979969	gene21133	72	-	3UTR
Tp57577_TGAC_v2_LG1	2979971	2979972	gene21133	9	-	3UTR
Tp57577_TGAC_v2_LG1	2980005	2980006	gene21133	14	-	3UTR
Tp57577_TGAC_v2_LG1	2980027	2980028	gene21133	16	-	3UTR
Tp57577_TGAC_v2_LG1	2980029	2980030	gene21133	24	-	3UTR
Tp57577_TGAC_v2_LG1	3011553	3011554	.	54	+	.
Tp57577_TGAC_v2_LG1	3011554	3011555	.	118	+	.
Tp57577_TGAC_v2_LG1	3011555	3011556	.	29	+	.
Tp57577_TGAC_v2_LG1	3011557	3011558	.	27	+	.
Tp57577_TGAC_v2_LG1	3011559	3011560	.	56	+	.
Tp57577_TGAC_v2_LG1	3034775	3034776	gene21150	17	+	intron
Tp57577_TGAC_v2_LG1	3034783	3034784	gene21150	28	+	intron
Tp57577_TGAC_v2_LG1	3034785	3034786	gene21150	15	+	intron
Tp57577_TGAC_v2_LG1	3057279	3057280	gene21147	10	+	3UTR
Tp57577_TGAC_v2_LG1	3057280	3057281	gene21147	9	+	3UTR
Tp57577_TGAC_v2_LG1	3057293	3057294	gene21147	23	+	3UTR
Tp57577_TGAC_v2_LG1	3057294	3057295	gene21147	11	+	3UTR
Tp57577_TGAC_v2_LG1	3064315	3064316	gene21147	9	+	intron
Tp57577_TGAC_v2_LG1	3064318	3064319	gene21147	54	+	CDS
Tp57577_TGAC_v2_LG1	3065289	3065290	gene21147	116	+	CDS
Tp57577_TGAC_v2_LG1	3065290	3065291	gene21147	42	+	CDS
Tp57577_TGAC_v2_LG1	3065313	3065314	gene21147	24	+	CDS
Tp57577_TGAC_v2_LG1	3065315	3065316	gene21147	28	+	CDS
Tp57577_TGAC_v2_LG1	3065384	3065385	gene21147	9	+	CDS
Tp57577_TGAC_v2_LG1	3079908	3079909	gene21126	12	-	intron
Tp57577_TGAC_v2_LG1	3084682	3084683	.	10	+	.
Tp57577_TGAC_v2_LG1	3099648	3099649	gene21154	9	-	CDS
Tp57577_TGAC_v2_LG1	3099650	3099651	gene21154	9	-	CDS
Tp57577_TGAC_v2_LG1	3100976	3100977	gene21154	24	-	3UTR
Tp57577_TGAC_v2_LG1	3141459	3141460	gene22457	52	-	5UTR
Tp57577_TGAC_v2_LG1	3142856	3142857	gene22457	22	-	3UTR
Tp57577_TGAC_v2_LG1	3142859	3142860	gene22457	9	-	3UTR
Tp57577_TGAC_v2_LG1	3142876	3142877	gene22457	16	-	3UTR
Tp57577_TGAC_v2_LG1	3142878	3142879	gene22457	23	-	3UTR
Tp57577_TGAC_v2_LG1	3142879	3142880	gene22457	21	-	3UTR
Tp57577_TGAC_v2_LG1	3142880	3142881	gene22457	47	-	3UTR
Tp57577_TGAC_v2_LG1	3142881	3142882	gene22457	64	-	3UTR
Tp57577_TGAC_v2_LG1	3142882	3142883	gene22457	30	-	3UTR
Tp57577_TGAC_v2_LG1	3142883	3142884	gene22457	44	-	3UTR
Tp57577_TGAC_v2_LG1	3142884	3142885	gene22457	90	-	3UTR
Tp57577_TGAC_v2_LG1	3142885	3142886	gene22457	10	-	3UTR
Tp57577_TGAC_v2_LG1	3142896	3142897	gene22457	17	-	3UTR
Tp57577_TGAC_v2_LG1	3142898	3142899	gene22457	10	-	3UTR
Tp57577_TGAC_v2_LG1	3142921	3142922	gene22457	27	-	3UTR
Tp57577_TGAC_v2_LG1	3142925	3142926	gene22457	10	-	3UTR
Tp57577_TGAC_v2_LG1	3142927	3142928	gene22457	19	-	3UTR
Tp57577_TGAC_v2_LG1	3182536	3182537	.	10	+	.
Tp57577_TGAC_v2_LG1	3182538	3182539	.	28	+	.
Tp57577_TGAC_v2_LG1	3182540	3182541	.	10	+	.
Tp57577_TGAC_v2_LG1	3191233	3191234	.	9	-	.
Tp57577_TGAC_v2_LG1	3197016	3197017	gene22456	11	+	3UTR
Tp57577_TGAC_v2_LG1	3197048	3197049	gene22456	15	+	3UTR
Tp57577_TGAC_v2_LG1	3197063	3197064	gene22456	10	+	3UTR
Tp57577_TGAC_v2_LG1	3197067	3197068	gene22456	10	+	3UTR
Tp57577_TGAC_v2_LG1	3234921	3234922	gene22448	11	-	intron
Tp57577_TGAC_v2_LG1	3243476	3243477	gene22448	11	-	CDS
Tp57577_TGAC_v2_LG1	3249692	3249693	.	23	-	.
Tp57577_TGAC_v2_LG1	3251549	3251550	.	13	+	.
Tp57577_TGAC_v2_LG1	3277248	3277249	gene10274	11	+	intron
Tp57577_TGAC_v2_LG1	3283407	3283408	gene10273	10	+	3UTR
Tp57577_TGAC_v2_LG1	3283408	3283409	gene10273	10	+	3UTR
Tp57577_TGAC_v2_LG1	3308920	3308921	gene10262	11	-	3UTR
Tp57577_TGAC_v2_LG1	3308921	3308922	gene10262	20	-	3UTR
Tp57577_TGAC_v2_LG1	3317444	3317445	gene10260	15	-	3UTR
Tp57577_TGAC_v2_LG1	3337517	3337518	gene10277	14	+	3UTR
Tp57577_TGAC_v2_LG1	3337518	3337519	gene10277	9	+	3UTR
Tp57577_TGAC_v2_LG1	3339876	3339877	.	16	-	.
Tp57577_TGAC_v2_LG1	3339877	3339878	.	32	-	.
Tp57577_TGAC_v2_LG1	3347355	3347356	.	12	+	.
Tp57577_TGAC_v2_LG1	3347595	3347596	gene10266	19	+	3UTR
Tp57577_TGAC_v2_LG1	3347596	3347597	gene10266	14	+	3UTR
Tp57577_TGAC_v2_LG1	3347598	3347599	gene10266	32	+	3UTR
Tp57577_TGAC_v2_LG1	3347929	3347930	gene10266	9	+	CDS
Tp57577_TGAC_v2_LG1	3348215	3348216	gene10266	17	+	CDS
Tp57577_TGAC_v2_LG1	3348216	3348217	gene10266	13	+	CDS
Tp57577_TGAC_v2_LG1	3443957	3443958	.	29	+	.
Tp57577_TGAC_v2_LG1	3443961	3443962	.	543	+	.
Tp57577_TGAC_v2_LG1	3443962	3443963	.	286	+	.
Tp57577_TGAC_v2_LG1	3443963	3443964	.	17	+	.
Tp57577_TGAC_v2_LG1	3443964	3443965	.	81	+	.
Tp57577_TGAC_v2_LG1	3443965	3443966	.	22	+	.
Tp57577_TGAC_v2_LG1	3443966	3443967	.	14	+	.
Tp57577_TGAC_v2_LG1	3443967	3443968	.	13	+	.
Tp57577_TGAC_v2_LG1	3443968	3443969	.	15	+	.
Tp57577_TGAC_v2_LG1	3443981	3443982	.	19	+	.
Tp57577_TGAC_v2_LG1	3443984	3443985	.	28	+	.
Tp57577_TGAC_v2_LG1	3444005	3444006	.	14	+	.
Tp57577_TGAC_v2_LG1	3444235	3444236	.	10	+	.
Tp57577_TGAC_v2_LG1	3444319	3444320	.	11	+	.
Tp57577_TGAC_v2_LG1	3444326	3444327	.	57	+	.
Tp57577_TGAC_v2_LG1	3444328	3444329	.	140	+	.
Tp57577_TGAC_v2_LG1	3444329	3444330	.	36	+	.
Tp57577_TGAC_v2_LG1	3444330	3444331	.	17	+	.
Tp57577_TGAC_v2_LG1	3444331	3444332	.	22	+	.
Tp57577_TGAC_v2_LG1	3444337	3444338	.	11	+	.
Tp57577_TGAC_v2_LG1	3452629	3452630	.	12	+	.
Tp57577_TGAC_v2_LG1	3457238	3457239	.	11	-	.
Tp57577_TGAC_v2_LG1	3472513	3472514	gene17057	10	-	CDS
Tp57577_TGAC_v2_LG1	3472631	3472632	gene17057	12	-	CDS
Tp57577_TGAC_v2_LG1	3472639	3472640	gene17057	9	-	CDS
Tp57577_TGAC_v2_LG1	3472859	3472860	gene17057	20	-	CDS
Tp57577_TGAC_v2_LG1	3472865	3472866	gene17057	15	-	intron
Tp57577_TGAC_v2_LG1	3475179	3475180	gene17057	23	-	3UTR
Tp57577_TGAC_v2_LG1	3475181	3475182	gene17057	27	-	3UTR
Tp57577_TGAC_v2_LG1	3475267	3475268	gene17057	16	-	3UTR
Tp57577_TGAC_v2_LG1	3479343	3479344	gene17045	9	-	3UTR
Tp57577_TGAC_v2_LG1	3492016	3492017	gene17033	61	-	3UTR
Tp57577_TGAC_v2_LG1	3492025	3492026	gene17033	36	-	3UTR
Tp57577_TGAC_v2_LG1	3492026	3492027	gene17033	29	-	3UTR
Tp57577_TGAC_v2_LG1	3492027	3492028	gene17033	284	-	3UTR
Tp57577_TGAC_v2_LG1	3492040	3492041	gene17033	9	-	3UTR
Tp57577_TGAC_v2_LG1	3492041	3492042	gene17033	24	-	3UTR
Tp57577_TGAC_v2_LG1	3492045	3492046	gene17033	12	-	3UTR
Tp57577_TGAC_v2_LG1	3492051	3492052	gene17033	14	-	3UTR
Tp57577_TGAC_v2_LG1	3492052	3492053	gene17033	14	-	3UTR
Tp57577_TGAC_v2_LG1	3492053	3492054	gene17033	13	-	3UTR
Tp57577_TGAC_v2_LG1	3492054	3492055	gene17033	22	-	3UTR
Tp57577_TGAC_v2_LG1	3492060	3492061	gene17033	41	-	3UTR
Tp57577_TGAC_v2_LG1	3492061	3492062	gene17033	36	-	3UTR
Tp57577_TGAC_v2_LG1	3492062	3492063	gene17033	32	-	3UTR
Tp57577_TGAC_v2_LG1	3492064	3492065	gene17033	12	-	3UTR
Tp57577_TGAC_v2_LG1	3492065	3492066	gene17033	14	-	3UTR
Tp57577_TGAC_v2_LG1	3492066	3492067	gene17033	23	-	3UTR
Tp57577_TGAC_v2_LG1	3492070	3492071	gene17033	20	-	3UTR
Tp57577_TGAC_v2_LG1	3492072	3492073	gene17033	16	-	3UTR
Tp57577_TGAC_v2_LG1	3492074	3492075	gene17033	64	-	3UTR
Tp57577_TGAC_v2_LG1	3492075	3492076	gene17033	54	-	3UTR
Tp57577_TGAC_v2_LG1	3492076	3492077	gene17033	86	-	3UTR
Tp57577_TGAC_v2_LG1	3492077	3492078	gene17033	10	-	3UTR
Tp57577_TGAC_v2_LG1	3492078	3492079	gene17033	20	-	3UTR
Tp57577_TGAC_v2_LG1	3492100	3492101	gene17033	12	-	3UTR
Tp57577_TGAC_v2_LG1	3497190	3497191	gene17034	10	-	intron
Tp57577_TGAC_v2_LG1	3499647	3499648	gene17034	12	-	intron
Tp57577_TGAC_v2_LG1	3499664	3499665	gene17034	29	-	intron
Tp57577_TGAC_v2_LG1	3499666	3499667	gene17034	22	-	intron
Tp57577_TGAC_v2_LG1	3502621	3502622	.	10	-	.
Tp57577_TGAC_v2_LG1	3517304	3517305	gene17030	27	-	CDS
Tp57577_TGAC_v2_LG1	3517311	3517312	gene17030	16	-	CDS
Tp57577_TGAC_v2_LG1	3519382	3519383	gene17030	10	-	3UTR
Tp57577_TGAC_v2_LG1	3519403	3519404	gene17030	14	-	3UTR
Tp57577_TGAC_v2_LG1	3521637	3521638	gene17056	10	-	intron
Tp57577_TGAC_v2_LG1	3521638	3521639	gene17056	87	-	intron
Tp57577_TGAC_v2_LG1	3521639	3521640	gene17056	9	-	intron
Tp57577_TGAC_v2_LG1	3523456	3523457	gene17037	12	+	intron
Tp57577_TGAC_v2_LG1	3523469	3523470	gene17037	15	+	intron
Tp57577_TGAC_v2_LG1	3523470	3523471	gene17037	20	+	intron
Tp57577_TGAC_v2_LG1	3523809	3523810	gene17037	11	+	5UTR
Tp57577_TGAC_v2_LG1	3528054	3528055	gene17015	9	+	3UTR
Tp57577_TGAC_v2_LG1	3528101	3528102	gene17015	11	+	3UTR
Tp57577_TGAC_v2_LG1	3528102	3528103	gene17015	15	+	3UTR
Tp57577_TGAC_v2_LG1	3528103	3528104	gene17015	14	+	3UTR
Tp57577_TGAC_v2_LG1	3528104	3528105	gene17015	12	+	3UTR
Tp57577_TGAC_v2_LG1	3528105	3528106	gene17015	18	+	3UTR
Tp57577_TGAC_v2_LG1	3528106	3528107	gene17015	10	+	3UTR
Tp57577_TGAC_v2_LG1	3528117	3528118	gene17015	64	+	3UTR
Tp57577_TGAC_v2_LG1	3528118	3528119	gene17015	57	+	3UTR
Tp57577_TGAC_v2_LG1	3528119	3528120	gene17015	10	+	3UTR
Tp57577_TGAC_v2_LG1	3542581	3542582	gene17041	18	-	CDS
Tp57577_TGAC_v2_LG1	3542919	3542920	gene17041	16	-	3UTR
Tp57577_TGAC_v2_LG1	3542922	3542923	gene17041	16	-	3UTR
Tp57577_TGAC_v2_LG1	3543904	3543905	gene17038	38	-	intron
Tp57577_TGAC_v2_LG1	3543906	3543907	gene17038	10	-	intron
Tp57577_TGAC_v2_LG1	3543907	3543908	gene17038	18	-	intron
Tp57577_TGAC_v2_LG1	3543908	3543909	gene17038	36	-	intron
Tp57577_TGAC_v2_LG1	3543909	3543910	gene17038	831	-	intron
Tp57577_TGAC_v2_LG1	3543916	3543917	gene17038	11	-	intron
Tp57577_TGAC_v2_LG1	3564102	3564103	gene17016	9	+	3UTR
Tp57577_TGAC_v2_LG1	3564104	3564105	gene17016	10	+	3UTR
Tp57577_TGAC_v2_LG1	3564122	3564123	gene17016	23	+	3UTR
Tp57577_TGAC_v2_LG1	3564126	3564127	gene17016	27	+	3UTR
Tp57577_TGAC_v2_LG1	3564128	3564129	gene17016	9	+	3UTR
Tp57577_TGAC_v2_LG1	3564129	3564130	gene17016	40	+	3UTR
Tp57577_TGAC_v2_LG1	3564130	3564131	gene17016	24	+	3UTR
Tp57577_TGAC_v2_LG1	3564131	3564132	gene17016	14	+	3UTR
Tp57577_TGAC_v2_LG1	3564132	3564133	gene17016	10	+	3UTR
Tp57577_TGAC_v2_LG1	3564134	3564135	gene17016	10	+	3UTR
Tp57577_TGAC_v2_LG1	3564135	3564136	gene17016	16	+	3UTR
Tp57577_TGAC_v2_LG1	3564161	3564162	gene17016	13	+	3UTR
Tp57577_TGAC_v2_LG1	3565140	3565141	.	14	-	.
Tp57577_TGAC_v2_LG1	3565788	3565789	gene17016	12	+	CDS
Tp57577_TGAC_v2_LG1	3565789	3565790	gene17016	9	+	CDS
Tp57577_TGAC_v2_LG1	3567228	3567229	gene17018	10	+	3UTR
Tp57577_TGAC_v2_LG1	3567283	3567284	gene17018	24	+	3UTR
Tp57577_TGAC_v2_LG1	3587016	3587017	gene17051	27	+	3UTR
Tp57577_TGAC_v2_LG1	3587017	3587018	gene17051	12	+	3UTR
Tp57577_TGAC_v2_LG1	3587064	3587065	gene17051	15	+	3UTR
Tp57577_TGAC_v2_LG1	3587067	3587068	gene17051	50	+	3UTR
Tp57577_TGAC_v2_LG1	3587068	3587069	gene17051	9	+	3UTR
Tp57577_TGAC_v2_LG1	3587069	3587070	gene17051	109	+	3UTR
Tp57577_TGAC_v2_LG1	3587070	3587071	gene17051	16	+	3UTR
Tp57577_TGAC_v2_LG1	3587071	3587072	gene17051	27	+	3UTR
Tp57577_TGAC_v2_LG1	3587083	3587084	gene17051	46	+	3UTR
Tp57577_TGAC_v2_LG1	3587084	3587085	gene17051	18	+	3UTR
Tp57577_TGAC_v2_LG1	3587087	3587088	gene17051	10	+	3UTR
Tp57577_TGAC_v2_LG1	3587099	3587100	gene17051	38	+	3UTR
Tp57577_TGAC_v2_LG1	3587103	3587104	gene17051	157	+	3UTR
Tp57577_TGAC_v2_LG1	3587104	3587105	gene17051	33	+	3UTR
Tp57577_TGAC_v2_LG1	3587105	3587106	gene17051	83	+	3UTR
Tp57577_TGAC_v2_LG1	3587106	3587107	gene17051	13	+	3UTR
Tp57577_TGAC_v2_LG1	3587107	3587108	gene17051	11	+	3UTR
Tp57577_TGAC_v2_LG1	3587121	3587122	gene17051	84	+	3UTR
Tp57577_TGAC_v2_LG1	3587122	3587123	gene17051	27	+	3UTR
Tp57577_TGAC_v2_LG1	3587123	3587124	gene17051	35	+	3UTR
Tp57577_TGAC_v2_LG1	3587124	3587125	gene17051	11	+	3UTR
Tp57577_TGAC_v2_LG1	3587137	3587138	gene17051	9	+	3UTR
Tp57577_TGAC_v2_LG1	3587139	3587140	gene17051	45	+	3UTR
Tp57577_TGAC_v2_LG1	3589775	3589776	.	20	+	.
Tp57577_TGAC_v2_LG1	3589869	3589870	.	10	+	.
Tp57577_TGAC_v2_LG1	3593220	3593221	gene17028	25	+	CDS
Tp57577_TGAC_v2_LG1	3593221	3593222	gene17028	27	+	CDS
Tp57577_TGAC_v2_LG1	3593222	3593223	gene17028	9	+	CDS
Tp57577_TGAC_v2_LG1	3594721	3594722	.	9	-	.
Tp57577_TGAC_v2_LG1	3620718	3620719	gene17014	37	-	intron
Tp57577_TGAC_v2_LG1	3634499	3634500	.	18	-	.
Tp57577_TGAC_v2_LG1	3634611	3634612	gene17054	79	+	3UTR
Tp57577_TGAC_v2_LG1	3634612	3634613	gene17054	74	+	3UTR
Tp57577_TGAC_v2_LG1	3634613	3634614	gene17054	15	+	3UTR
Tp57577_TGAC_v2_LG1	3634614	3634615	gene17054	13	+	3UTR
Tp57577_TGAC_v2_LG1	3639896	3639897	gene17054	18	+	5UTR
Tp57577_TGAC_v2_LG1	3659655	3659656	gene17013	10	-	CDS
Tp57577_TGAC_v2_LG1	3659667	3659668	gene17013	10	-	CDS
Tp57577_TGAC_v2_LG1	3659673	3659674	gene17013	11	-	CDS
Tp57577_TGAC_v2_LG1	3665590	3665591	gene17058	12	+	3UTR
Tp57577_TGAC_v2_LG1	3665596	3665597	gene17058	52	+	3UTR
Tp57577_TGAC_v2_LG1	3665597	3665598	gene17058	16	+	3UTR
Tp57577_TGAC_v2_LG1	3665598	3665599	gene17058	12	+	3UTR
Tp57577_TGAC_v2_LG1	3665603	3665604	gene17058	11	+	3UTR
Tp57577_TGAC_v2_LG1	3665605	3665606	gene17058	11	+	3UTR
Tp57577_TGAC_v2_LG1	3665606	3665607	gene17058	66	+	3UTR
Tp57577_TGAC_v2_LG1	3665607	3665608	gene17058	39	+	3UTR
Tp57577_TGAC_v2_LG1	3665608	3665609	gene17058	43	+	3UTR
Tp57577_TGAC_v2_LG1	3665609	3665610	gene17058	9	+	3UTR
Tp57577_TGAC_v2_LG1	3665614	3665615	gene17058	21	+	3UTR
Tp57577_TGAC_v2_LG1	3665620	3665621	gene17058	16	+	3UTR
Tp57577_TGAC_v2_LG1	3665622	3665623	gene17058	31	+	3UTR
Tp57577_TGAC_v2_LG1	3665626	3665627	gene17058	80	+	3UTR
Tp57577_TGAC_v2_LG1	3665627	3665628	gene17058	22	+	3UTR
Tp57577_TGAC_v2_LG1	3665628	3665629	gene17058	31	+	3UTR
Tp57577_TGAC_v2_LG1	3665629	3665630	gene17058	12	+	3UTR
Tp57577_TGAC_v2_LG1	3665650	3665651	gene17058	10	+	3UTR
Tp57577_TGAC_v2_LG1	3665651	3665652	gene17058	14	+	3UTR
Tp57577_TGAC_v2_LG1	3665655	3665656	gene17058	16	+	3UTR
Tp57577_TGAC_v2_LG1	3666015	3666016	gene17058	11	+	CDS
Tp57577_TGAC_v2_LG1	3666021	3666022	gene17058	23	+	CDS
Tp57577_TGAC_v2_LG1	3666085	3666086	gene17058	10	+	CDS
Tp57577_TGAC_v2_LG1	3666087	3666088	gene17058	9	+	CDS
Tp57577_TGAC_v2_LG1	3718807	3718808	gene17044	13	+	3UTR
Tp57577_TGAC_v2_LG1	3734838	3734839	gene17052	9	+	3UTR
Tp57577_TGAC_v2_LG1	3765102	3765103	.	11	-	.
Tp57577_TGAC_v2_LG1	3789874	3789875	gene857	16	-	3UTR
Tp57577_TGAC_v2_LG1	3789918	3789919	gene857	9	-	3UTR
Tp57577_TGAC_v2_LG1	3791091	3791092	.	9	+	.
Tp57577_TGAC_v2_LG1	3791093	3791094	.	11	+	.
Tp57577_TGAC_v2_LG1	3826394	3826395	.	37	-	.
Tp57577_TGAC_v2_LG1	3826470	3826471	.	14	-	.
Tp57577_TGAC_v2_LG1	3826472	3826473	.	28	-	.
Tp57577_TGAC_v2_LG1	3826481	3826482	.	95	-	.
Tp57577_TGAC_v2_LG1	3826482	3826483	.	68	-	.
Tp57577_TGAC_v2_LG1	3832748	3832749	gene30561	12	-	5UTR
Tp57577_TGAC_v2_LG1	3833280	3833281	gene30561	12	-	CDS
Tp57577_TGAC_v2_LG1	3847714	3847715	gene30553	12	+	3UTR
Tp57577_TGAC_v2_LG1	3847721	3847722	gene30553	9	+	3UTR
Tp57577_TGAC_v2_LG1	3851277	3851278	gene30568	11	+	3UTR
Tp57577_TGAC_v2_LG1	3851279	3851280	gene30568	23	+	3UTR
Tp57577_TGAC_v2_LG1	3851317	3851318	gene30568	18	+	3UTR
Tp57577_TGAC_v2_LG1	3851318	3851319	gene30568	10	+	3UTR
Tp57577_TGAC_v2_LG1	3915308	3915309	.	40	-	.
Tp57577_TGAC_v2_LG1	3920445	3920446	gene30554	11	-	CDS
Tp57577_TGAC_v2_LG1	3929956	3929957	.	13	+	.
Tp57577_TGAC_v2_LG1	3932272	3932273	gene30558	10	-	CDS
Tp57577_TGAC_v2_LG1	3935710	3935711	.	9	+	.
Tp57577_TGAC_v2_LG1	3935726	3935727	gene30558	15	-	intron
Tp57577_TGAC_v2_LG1	3947154	3947155	gene30549	10	-	5UTR
Tp57577_TGAC_v2_LG1	3948789	3948790	gene30549	9	-	CDS
Tp57577_TGAC_v2_LG1	3948996	3948997	gene30549	10	-	CDS
Tp57577_TGAC_v2_LG1	3949466	3949467	gene30549	16	-	CDS
Tp57577_TGAC_v2_LG1	3949502	3949503	gene30549	10	-	CDS
Tp57577_TGAC_v2_LG1	3949544	3949545	gene30549	10	-	CDS
Tp57577_TGAC_v2_LG1	3949547	3949548	gene30549	10	-	CDS
Tp57577_TGAC_v2_LG1	3949548	3949549	gene30549	16	-	CDS
Tp57577_TGAC_v2_LG1	3949549	3949550	gene30549	64	-	CDS
Tp57577_TGAC_v2_LG1	3949558	3949559	gene30549	12	-	CDS
Tp57577_TGAC_v2_LG1	3949585	3949586	gene30549	15	-	3UTR
Tp57577_TGAC_v2_LG1	3949733	3949734	gene30549	12	-	3UTR
Tp57577_TGAC_v2_LG1	3949762	3949763	gene30549	17	-	3UTR
Tp57577_TGAC_v2_LG1	3949765	3949766	gene30549	15	-	3UTR
Tp57577_TGAC_v2_LG1	3949768	3949769	gene30549	15	-	3UTR
Tp57577_TGAC_v2_LG1	3949773	3949774	gene30549	21	-	3UTR
Tp57577_TGAC_v2_LG1	3949777	3949778	gene30549	10	-	3UTR
Tp57577_TGAC_v2_LG1	3949779	3949780	gene30549	19	-	3UTR
Tp57577_TGAC_v2_LG1	3949781	3949782	gene30549	25	-	3UTR
Tp57577_TGAC_v2_LG1	3949782	3949783	gene30549	28	-	3UTR
Tp57577_TGAC_v2_LG1	3949783	3949784	gene30549	82	-	3UTR
Tp57577_TGAC_v2_LG1	3949798	3949799	gene30549	10	-	3UTR
Tp57577_TGAC_v2_LG1	3961920	3961921	gene30552	18	-	CDS
Tp57577_TGAC_v2_LG1	3964969	3964970	.	12	+	.
Tp57577_TGAC_v2_LG1	3966767	3966768	gene30548	9	-	3UTR
Tp57577_TGAC_v2_LG1	3969575	3969576	gene30564	37	+	3UTR
Tp57577_TGAC_v2_LG1	3980295	3980296	gene30559	11	-	3UTR
Tp57577_TGAC_v2_LG1	3982733	3982734	gene30566	12	-	3UTR
Tp57577_TGAC_v2_LG1	4021366	4021367	gene10395	11	+	3UTR
Tp57577_TGAC_v2_LG1	4021367	4021368	gene10395	9	+	3UTR
Tp57577_TGAC_v2_LG1	4021369	4021370	gene10395	29	+	3UTR
Tp57577_TGAC_v2_LG1	4021370	4021371	gene10395	14	+	3UTR
Tp57577_TGAC_v2_LG1	4021371	4021372	gene10395	14	+	3UTR
Tp57577_TGAC_v2_LG1	4021373	4021374	gene10395	16	+	3UTR
Tp57577_TGAC_v2_LG1	4021384	4021385	gene10395	18	+	3UTR
Tp57577_TGAC_v2_LG1	4027336	4027337	gene10396	9	+	3UTR
Tp57577_TGAC_v2_LG1	4027584	4027585	gene10396	13	+	CDS
Tp57577_TGAC_v2_LG1	4028313	4028314	.	11	-	.
Tp57577_TGAC_v2_LG1	4031285	4031286	gene10396	23	+	CDS
Tp57577_TGAC_v2_LG1	4031314	4031315	gene10396	9	+	CDS
Tp57577_TGAC_v2_LG1	4031317	4031318	gene10396	10	+	CDS
Tp57577_TGAC_v2_LG1	4031320	4031321	gene10396	69	+	CDS
Tp57577_TGAC_v2_LG1	4031323	4031324	gene10396	86	+	CDS
Tp57577_TGAC_v2_LG1	4031326	4031327	gene10396	67	+	CDS
Tp57577_TGAC_v2_LG1	4031329	4031330	gene10396	40	+	CDS
Tp57577_TGAC_v2_LG1	4031332	4031333	gene10396	36	+	CDS
Tp57577_TGAC_v2_LG1	4031335	4031336	gene10396	35	+	CDS
Tp57577_TGAC_v2_LG1	4031338	4031339	gene10396	220	+	CDS
Tp57577_TGAC_v2_LG1	4031339	4031340	gene10396	51	+	CDS
Tp57577_TGAC_v2_LG1	4031340	4031341	gene10396	40	+	CDS
Tp57577_TGAC_v2_LG1	4031421	4031422	gene10396	12	+	intron
Tp57577_TGAC_v2_LG1	4034555	4034556	gene10415	18	+	3UTR
Tp57577_TGAC_v2_LG1	4034557	4034558	gene10415	19	+	3UTR
Tp57577_TGAC_v2_LG1	4034607	4034608	gene10415	34	+	3UTR
Tp57577_TGAC_v2_LG1	4034780	4034781	gene10415	16	+	3UTR
Tp57577_TGAC_v2_LG1	4045131	4045132	gene10406	12	+	3UTR
Tp57577_TGAC_v2_LG1	4045165	4045166	gene10406	20	+	3UTR
Tp57577_TGAC_v2_LG1	4045275	4045276	gene10406	9	+	3UTR
Tp57577_TGAC_v2_LG1	4045279	4045280	gene10406	13	+	3UTR
Tp57577_TGAC_v2_LG1	4075812	4075813	.	14	-	.
Tp57577_TGAC_v2_LG1	4077261	4077262	gene10406	9	+	CDS
Tp57577_TGAC_v2_LG1	4094738	4094739	gene10428	20	+	CDS
Tp57577_TGAC_v2_LG1	4094741	4094742	gene10428	16	+	CDS
Tp57577_TGAC_v2_LG1	4094743	4094744	gene10428	10	+	CDS
Tp57577_TGAC_v2_LG1	4094744	4094745	gene10428	48	+	CDS
Tp57577_TGAC_v2_LG1	4104953	4104954	gene10387	11	+	intron
Tp57577_TGAC_v2_LG1	4114050	4114051	gene10419	16	-	CDS
Tp57577_TGAC_v2_LG1	4114365	4114366	gene10419	15	-	CDS
Tp57577_TGAC_v2_LG1	4114377	4114378	gene10419	14	-	CDS
Tp57577_TGAC_v2_LG1	4114689	4114690	gene10419	10	-	CDS
Tp57577_TGAC_v2_LG1	4114691	4114692	gene10419	11	-	CDS
Tp57577_TGAC_v2_LG1	4114756	4114757	gene10419	12	-	CDS
Tp57577_TGAC_v2_LG1	4115308	4115309	gene10419	14	-	3UTR
Tp57577_TGAC_v2_LG1	4115368	4115369	gene10419	15	-	3UTR
Tp57577_TGAC_v2_LG1	4115369	4115370	gene10419	15	-	3UTR
Tp57577_TGAC_v2_LG1	4115370	4115371	gene10419	45	-	3UTR
Tp57577_TGAC_v2_LG1	4121044	4121045	gene10386	11	-	3UTR
Tp57577_TGAC_v2_LG1	4121075	4121076	gene10386	14	-	3UTR
Tp57577_TGAC_v2_LG1	4121094	4121095	gene10386	18	-	3UTR
Tp57577_TGAC_v2_LG1	4121103	4121104	gene10386	12	-	3UTR
Tp57577_TGAC_v2_LG1	4125995	4125996	gene10432	9	+	CDS
Tp57577_TGAC_v2_LG1	4127351	4127352	gene10432	14	+	CDS
Tp57577_TGAC_v2_LG1	4129648	4129649	gene10432	12	+	CDS
Tp57577_TGAC_v2_LG1	4130133	4130134	gene10432	17	+	CDS
Tp57577_TGAC_v2_LG1	4138866	4138867	gene10405	18	+	3UTR
Tp57577_TGAC_v2_LG1	4138871	4138872	gene10405	10	+	3UTR
Tp57577_TGAC_v2_LG1	4138875	4138876	gene10405	13	+	3UTR
Tp57577_TGAC_v2_LG1	4138878	4138879	gene10405	20	+	3UTR
Tp57577_TGAC_v2_LG1	4142512	4142513	gene10411	10	+	3UTR
Tp57577_TGAC_v2_LG1	4142602	4142603	gene10411	12	+	3UTR
Tp57577_TGAC_v2_LG1	4142603	4142604	gene10411	9	+	3UTR
Tp57577_TGAC_v2_LG1	4142894	4142895	gene10411	10	+	CDS
Tp57577_TGAC_v2_LG1	4144847	4144848	gene10411	243	+	5UTR
Tp57577_TGAC_v2_LG1	4162436	4162437	gene10390	24	+	3UTR
Tp57577_TGAC_v2_LG1	4162438	4162439	gene10390	34	+	3UTR
Tp57577_TGAC_v2_LG1	4162448	4162449	gene10390	22	+	3UTR
Tp57577_TGAC_v2_LG1	4164706	4164707	gene10390	10	+	5UTR
Tp57577_TGAC_v2_LG1	4174295	4174296	gene10422	10	+	3UTR
Tp57577_TGAC_v2_LG1	4174296	4174297	gene10422	17	+	3UTR
Tp57577_TGAC_v2_LG1	4178469	4178470	gene10422	9	+	CDS
Tp57577_TGAC_v2_LG1	4178472	4178473	gene10422	13	+	CDS
Tp57577_TGAC_v2_LG1	4178475	4178476	gene10422	10	+	CDS
Tp57577_TGAC_v2_LG1	4192233	4192234	.	9	-	.
Tp57577_TGAC_v2_LG1	4194399	4194400	gene10430	13	-	3UTR
Tp57577_TGAC_v2_LG1	4194414	4194415	gene10430	10	-	3UTR
Tp57577_TGAC_v2_LG1	4194588	4194589	gene10430	14	-	3UTR
Tp57577_TGAC_v2_LG1	4194590	4194591	gene10430	14	-	3UTR
Tp57577_TGAC_v2_LG1	4197755	4197756	gene10403	14	-	CDS
Tp57577_TGAC_v2_LG1	4199094	4199095	gene10403	9	-	CDS
Tp57577_TGAC_v2_LG1	4199842	4199843	gene10403	9	-	3UTR
Tp57577_TGAC_v2_LG1	4199843	4199844	gene10403	12	-	3UTR
Tp57577_TGAC_v2_LG1	4199844	4199845	gene10403	21	-	3UTR
Tp57577_TGAC_v2_LG1	4199852	4199853	gene10403	9	-	3UTR
Tp57577_TGAC_v2_LG1	4199853	4199854	gene10403	43	-	3UTR
Tp57577_TGAC_v2_LG1	4199854	4199855	gene10403	18	-	3UTR
Tp57577_TGAC_v2_LG1	4203970	4203971	.	11	+	.
Tp57577_TGAC_v2_LG1	4203972	4203973	.	10	+	.
Tp57577_TGAC_v2_LG1	4204010	4204011	gene10408	20	+	3UTR
Tp57577_TGAC_v2_LG1	4204021	4204022	gene10408	53	+	3UTR
Tp57577_TGAC_v2_LG1	4204022	4204023	gene10408	21	+	3UTR
Tp57577_TGAC_v2_LG1	4204023	4204024	gene10408	19	+	3UTR
Tp57577_TGAC_v2_LG1	4204039	4204040	gene10408	10	+	3UTR
Tp57577_TGAC_v2_LG1	4204054	4204055	gene10408	17	+	3UTR
Tp57577_TGAC_v2_LG1	4204064	4204065	gene10408	11	+	3UTR
Tp57577_TGAC_v2_LG1	4204065	4204066	gene10408	18	+	3UTR
Tp57577_TGAC_v2_LG1	4204066	4204067	gene10408	16	+	3UTR
Tp57577_TGAC_v2_LG1	4204072	4204073	gene10408	82	+	3UTR
Tp57577_TGAC_v2_LG1	4204075	4204076	gene10408	64	+	3UTR
Tp57577_TGAC_v2_LG1	4204076	4204077	gene10408	46	+	3UTR
Tp57577_TGAC_v2_LG1	4204078	4204079	gene10408	14	+	3UTR
Tp57577_TGAC_v2_LG1	4204080	4204081	gene10408	10	+	3UTR
Tp57577_TGAC_v2_LG1	4204086	4204087	gene10408	12	+	3UTR
Tp57577_TGAC_v2_LG1	4204087	4204088	gene10408	9	+	3UTR
Tp57577_TGAC_v2_LG1	4204088	4204089	gene10408	11	+	3UTR
Tp57577_TGAC_v2_LG1	4204090	4204091	gene10408	11	+	3UTR
Tp57577_TGAC_v2_LG1	4204091	4204092	gene10408	122	+	3UTR
Tp57577_TGAC_v2_LG1	4204092	4204093	gene10408	83	+	3UTR
Tp57577_TGAC_v2_LG1	4204093	4204094	gene10408	41	+	3UTR
Tp57577_TGAC_v2_LG1	4204095	4204096	gene10408	55	+	3UTR
Tp57577_TGAC_v2_LG1	4204096	4204097	gene10408	9	+	3UTR
Tp57577_TGAC_v2_LG1	4204118	4204119	gene10408	13	+	3UTR
Tp57577_TGAC_v2_LG1	4204138	4204139	gene10408	13	+	3UTR
Tp57577_TGAC_v2_LG1	4204139	4204140	gene10408	10	+	3UTR
Tp57577_TGAC_v2_LG1	4204381	4204382	gene10408	40	+	CDS
Tp57577_TGAC_v2_LG1	4204590	4204591	gene10408	35	+	CDS
Tp57577_TGAC_v2_LG1	4204595	4204596	gene10408	11	+	CDS
Tp57577_TGAC_v2_LG1	4206008	4206009	gene10408	29	+	CDS
Tp57577_TGAC_v2_LG1	4206010	4206011	gene10408	22	+	CDS
Tp57577_TGAC_v2_LG1	4206899	4206900	gene10408	10	+	CDS
Tp57577_TGAC_v2_LG1	4214250	4214251	gene10426	12	-	3UTR
Tp57577_TGAC_v2_LG1	4214251	4214252	gene10426	9	-	3UTR
Tp57577_TGAC_v2_LG1	4214252	4214253	gene10426	11	-	3UTR
Tp57577_TGAC_v2_LG1	4219793	4219794	gene10420	9	+	intron
Tp57577_TGAC_v2_LG1	4224592	4224593	gene10398	15	-	3UTR
Tp57577_TGAC_v2_LG1	4230360	4230361	.	16	-	.
Tp57577_TGAC_v2_LG1	4277588	4277589	gene10427	12	-	CDS
Tp57577_TGAC_v2_LG1	4281917	4281918	gene10427	21	-	3UTR
Tp57577_TGAC_v2_LG1	4282049	4282050	gene10427	10	-	3UTR
Tp57577_TGAC_v2_LG1	4282051	4282052	gene10427	15	-	3UTR
Tp57577_TGAC_v2_LG1	4292185	4292186	.	12	+	.
Tp57577_TGAC_v2_LG1	4293743	4293744	gene10412	19	-	3UTR
Tp57577_TGAC_v2_LG1	4294064	4294065	gene10397	12	-	intron
Tp57577_TGAC_v2_LG1	4294065	4294066	gene10397	46	-	intron
Tp57577_TGAC_v2_LG1	4307985	4307986	gene10417	9	-	3UTR
Tp57577_TGAC_v2_LG1	4307986	4307987	gene10417	11	-	3UTR
Tp57577_TGAC_v2_LG1	4308231	4308232	gene10388	9	+	3UTR
Tp57577_TGAC_v2_LG1	4308238	4308239	gene10388	10	+	3UTR
Tp57577_TGAC_v2_LG1	4308239	4308240	gene10388	14	+	3UTR
Tp57577_TGAC_v2_LG1	4308289	4308290	gene10388	9	+	3UTR
Tp57577_TGAC_v2_LG1	4308293	4308294	gene10388	14	+	3UTR
Tp57577_TGAC_v2_LG1	4308360	4308361	gene10388	178	+	3UTR
Tp57577_TGAC_v2_LG1	4308362	4308363	gene10388	27	+	3UTR
Tp57577_TGAC_v2_LG1	4308595	4308596	gene10388	20	+	CDS
Tp57577_TGAC_v2_LG1	4308597	4308598	gene10388	28	+	CDS
Tp57577_TGAC_v2_LG1	4308598	4308599	gene10388	25	+	CDS
Tp57577_TGAC_v2_LG1	4308607	4308608	gene10388	15	+	CDS
Tp57577_TGAC_v2_LG1	4309000	4309001	gene10388	23	+	5UTR
Tp57577_TGAC_v2_LG1	4313460	4313461	gene10393	10	+	3UTR
Tp57577_TGAC_v2_LG1	4313528	4313529	gene10393	15	+	3UTR
Tp57577_TGAC_v2_LG1	4313567	4313568	gene10393	12	+	3UTR
Tp57577_TGAC_v2_LG1	4313569	4313570	gene10393	47	+	3UTR
Tp57577_TGAC_v2_LG1	4313570	4313571	gene10393	30	+	3UTR
Tp57577_TGAC_v2_LG1	4313688	4313689	gene10393	23	+	3UTR
Tp57577_TGAC_v2_LG1	4313694	4313695	.	15	-	.
Tp57577_TGAC_v2_LG1	4313708	4313709	gene10393	9	+	3UTR
Tp57577_TGAC_v2_LG1	4315374	4315375	gene10393	16	+	CDS
Tp57577_TGAC_v2_LG1	4315542	4315543	gene10393	41	+	CDS
Tp57577_TGAC_v2_LG1	4318882	4318883	.	11	-	.
Tp57577_TGAC_v2_LG1	4337061	4337062	.	12	+	.
Tp57577_TGAC_v2_LG1	4346320	4346321	gene10384	10	-	3UTR
Tp57577_TGAC_v2_LG1	4346333	4346334	gene10384	11	-	3UTR
Tp57577_TGAC_v2_LG1	4346349	4346350	gene10384	13	-	3UTR
Tp57577_TGAC_v2_LG1	4346350	4346351	gene10384	22	-	3UTR
Tp57577_TGAC_v2_LG1	4346383	4346384	gene10384	20	-	3UTR
Tp57577_TGAC_v2_LG1	4346387	4346388	gene10384	16	-	3UTR
Tp57577_TGAC_v2_LG1	4346390	4346391	gene10384	11	-	3UTR
Tp57577_TGAC_v2_LG1	4346395	4346396	gene10384	10	-	3UTR
Tp57577_TGAC_v2_LG1	4366442	4366443	gene16929	9	-	intron
Tp57577_TGAC_v2_LG1	4377435	4377436	.	18	+	.
Tp57577_TGAC_v2_LG1	4389413	4389414	.	10	-	.
Tp57577_TGAC_v2_LG1	4389414	4389415	.	61	-	.
Tp57577_TGAC_v2_LG1	4413448	4413449	gene16935	13	-	CDS
Tp57577_TGAC_v2_LG1	4414472	4414473	gene16935	12	-	CDS
Tp57577_TGAC_v2_LG1	4415413	4415414	gene16935	12	-	3UTR
Tp57577_TGAC_v2_LG1	4431711	4431712	gene16954	36	-	3UTR
Tp57577_TGAC_v2_LG1	4433043	4433044	gene16936	15	-	CDS
Tp57577_TGAC_v2_LG1	4433045	4433046	gene16936	9	-	CDS
Tp57577_TGAC_v2_LG1	4435998	4435999	gene16951	27	+	3UTR
Tp57577_TGAC_v2_LG1	4436002	4436003	gene16951	10	+	3UTR
Tp57577_TGAC_v2_LG1	4438123	4438124	.	35	-	.
Tp57577_TGAC_v2_LG1	4445833	4445834	gene16940	9	+	3UTR
Tp57577_TGAC_v2_LG1	4445984	4445985	gene16940	13	+	3UTR
Tp57577_TGAC_v2_LG1	4445985	4445986	gene16940	168	+	3UTR
Tp57577_TGAC_v2_LG1	4445986	4445987	gene16940	209	+	3UTR
Tp57577_TGAC_v2_LG1	4445987	4445988	gene16940	57	+	3UTR
Tp57577_TGAC_v2_LG1	4445988	4445989	gene16940	22	+	3UTR
Tp57577_TGAC_v2_LG1	4448613	4448614	.	9	-	.
Tp57577_TGAC_v2_LG1	4449431	4449432	.	88	-	.
Tp57577_TGAC_v2_LG1	4457638	4457639	.	20	-	.
Tp57577_TGAC_v2_LG1	4470796	4470797	gene16950	12	-	5UTR
Tp57577_TGAC_v2_LG1	4482149	4482150	gene16950	14	-	3UTR
Tp57577_TGAC_v2_LG1	4482151	4482152	gene16950	19	-	3UTR
Tp57577_TGAC_v2_LG1	4529462	4529463	gene16941	18	-	5UTR
Tp57577_TGAC_v2_LG1	4548603	4548604	gene16958	11	-	3UTR
Tp57577_TGAC_v2_LG1	4548640	4548641	.	11	-	.
Tp57577_TGAC_v2_LG1	4562201	4562202	.	33	-	.
Tp57577_TGAC_v2_LG1	4571301	4571302	.	64	-	.
Tp57577_TGAC_v2_LG1	4571302	4571303	.	65	-	.
Tp57577_TGAC_v2_LG1	4571431	4571432	.	9	-	.
Tp57577_TGAC_v2_LG1	4571433	4571434	.	26	-	.
Tp57577_TGAC_v2_LG1	4571434	4571435	.	25	-	.
Tp57577_TGAC_v2_LG1	4600303	4600304	.	9	-	.
Tp57577_TGAC_v2_LG1	4600305	4600306	.	30	-	.
Tp57577_TGAC_v2_LG1	4600306	4600307	.	36	-	.
Tp57577_TGAC_v2_LG1	4600307	4600308	.	15	-	.
Tp57577_TGAC_v2_LG1	4600308	4600309	.	69	-	.
Tp57577_TGAC_v2_LG1	4600311	4600312	.	16	-	.
Tp57577_TGAC_v2_LG1	4600360	4600361	.	11	-	.
Tp57577_TGAC_v2_LG1	4600362	4600363	.	21	-	.
Tp57577_TGAC_v2_LG1	4626414	4626415	.	17	+	.
Tp57577_TGAC_v2_LG1	4630636	4630637	gene16930	60	+	intron
Tp57577_TGAC_v2_LG1	4645611	4645612	gene16928	12	-	5UTR
Tp57577_TGAC_v2_LG1	4645885	4645886	gene16928	9	-	CDS
Tp57577_TGAC_v2_LG1	4647424	4647425	gene16928	9	-	CDS
Tp57577_TGAC_v2_LG1	4647425	4647426	gene16928	20	-	CDS
Tp57577_TGAC_v2_LG1	4647426	4647427	gene16928	49	-	CDS
Tp57577_TGAC_v2_LG1	4647435	4647436	gene16928	9	-	CDS
Tp57577_TGAC_v2_LG1	4647438	4647439	gene16928	9	-	CDS
Tp57577_TGAC_v2_LG1	4647496	4647497	gene16928	9	-	CDS
Tp57577_TGAC_v2_LG1	4647554	4647555	gene16928	21	-	CDS
Tp57577_TGAC_v2_LG1	4647610	4647611	gene16928	12	-	CDS
Tp57577_TGAC_v2_LG1	4647637	4647638	gene16928	10	-	CDS
Tp57577_TGAC_v2_LG1	4647869	4647870	gene16928	15	-	CDS
Tp57577_TGAC_v2_LG1	4647874	4647875	gene16928	29	-	CDS
Tp57577_TGAC_v2_LG1	4647875	4647876	gene16928	35	-	CDS
Tp57577_TGAC_v2_LG1	4647876	4647877	gene16928	90	-	CDS
Tp57577_TGAC_v2_LG1	4647878	4647879	gene16928	26	-	CDS
Tp57577_TGAC_v2_LG1	4648124	4648125	gene16928	10	-	intron
Tp57577_TGAC_v2_LG1	4648722	4648723	gene16928	12	-	3UTR
Tp57577_TGAC_v2_LG1	4648723	4648724	gene16928	14	-	3UTR
Tp57577_TGAC_v2_LG1	4648757	4648758	gene16928	11	-	3UTR
Tp57577_TGAC_v2_LG1	4648775	4648776	gene16928	38	-	3UTR
Tp57577_TGAC_v2_LG1	4648776	4648777	gene16928	54	-	3UTR
Tp57577_TGAC_v2_LG1	4648777	4648778	gene16928	168	-	3UTR
Tp57577_TGAC_v2_LG1	4648778	4648779	gene16928	17	-	3UTR
Tp57577_TGAC_v2_LG1	4648779	4648780	gene16928	87	-	3UTR
Tp57577_TGAC_v2_LG1	4648780	4648781	gene16928	30	-	3UTR
Tp57577_TGAC_v2_LG1	4648781	4648782	gene16928	135	-	3UTR
Tp57577_TGAC_v2_LG1	4648782	4648783	gene16928	12	-	3UTR
Tp57577_TGAC_v2_LG1	4648783	4648784	gene16928	12	-	3UTR
Tp57577_TGAC_v2_LG1	4648785	4648786	gene16928	12	-	3UTR
Tp57577_TGAC_v2_LG1	4648805	4648806	gene16928	14	-	3UTR
Tp57577_TGAC_v2_LG1	4652954	4652955	.	9	+	.
Tp57577_TGAC_v2_LG1	4657040	4657041	gene16949	16	+	intron
Tp57577_TGAC_v2_LG1	4657044	4657045	gene16949	26	+	intron
Tp57577_TGAC_v2_LG1	4657045	4657046	gene16949	17	+	intron
Tp57577_TGAC_v2_LG1	4657046	4657047	gene16949	13	+	intron
Tp57577_TGAC_v2_LG1	4657047	4657048	gene16949	24	+	intron
Tp57577_TGAC_v2_LG1	4657064	4657065	gene16949	12	+	intron
Tp57577_TGAC_v2_LG1	4657068	4657069	gene16949	15	+	intron
Tp57577_TGAC_v2_LG1	4657231	4657232	gene16949	10	+	intron
Tp57577_TGAC_v2_LG1	4660239	4660240	gene16949	15	+	CDS
Tp57577_TGAC_v2_LG1	4662881	4662882	gene16949	28	+	CDS
Tp57577_TGAC_v2_LG1	4664330	4664331	gene16949	23	+	5UTR
Tp57577_TGAC_v2_LG1	4664331	4664332	gene16949	113	+	5UTR
Tp57577_TGAC_v2_LG1	4684433	4684434	.	50	+	.
Tp57577_TGAC_v2_LG1	4717686	4717687	gene22326	40	+	CDS
Tp57577_TGAC_v2_LG1	4717688	4717689	gene22326	25	+	CDS
Tp57577_TGAC_v2_LG1	4737615	4737616	.	11	-	.
Tp57577_TGAC_v2_LG1	4737617	4737618	.	29	-	.
Tp57577_TGAC_v2_LG1	4737618	4737619	.	11	-	.
Tp57577_TGAC_v2_LG1	4737619	4737620	.	25	-	.
Tp57577_TGAC_v2_LG1	4737625	4737626	.	9	-	.
Tp57577_TGAC_v2_LG1	4763255	4763256	gene22331	11	-	3UTR
Tp57577_TGAC_v2_LG1	4763262	4763263	gene22331	13	-	3UTR
Tp57577_TGAC_v2_LG1	4796346	4796347	gene22323	14	-	3UTR
Tp57577_TGAC_v2_LG1	4796347	4796348	gene22323	9	-	3UTR
Tp57577_TGAC_v2_LG1	4796348	4796349	gene22323	25	-	3UTR
Tp57577_TGAC_v2_LG1	4796352	4796353	gene22323	9	-	3UTR
Tp57577_TGAC_v2_LG1	4796364	4796365	gene22323	10	-	3UTR
Tp57577_TGAC_v2_LG1	4796367	4796368	gene22323	15	-	3UTR
Tp57577_TGAC_v2_LG1	4796381	4796382	gene22323	14	-	3UTR
Tp57577_TGAC_v2_LG1	4813254	4813255	gene21822	13	+	3UTR
Tp57577_TGAC_v2_LG1	4813256	4813257	gene21822	30	+	3UTR
Tp57577_TGAC_v2_LG1	4813257	4813258	gene21822	9	+	3UTR
Tp57577_TGAC_v2_LG1	4813258	4813259	gene21822	9	+	3UTR
Tp57577_TGAC_v2_LG1	4813262	4813263	gene21822	70	+	3UTR
Tp57577_TGAC_v2_LG1	4813263	4813264	gene21822	19	+	3UTR
Tp57577_TGAC_v2_LG1	4813264	4813265	gene21822	16	+	3UTR
Tp57577_TGAC_v2_LG1	4813282	4813283	gene21822	9	+	3UTR
Tp57577_TGAC_v2_LG1	4813284	4813285	gene21822	12	+	3UTR
Tp57577_TGAC_v2_LG1	4814071	4814072	gene21822	9	+	CDS
Tp57577_TGAC_v2_LG1	4826748	4826749	gene21819	13	-	3UTR
Tp57577_TGAC_v2_LG1	4884355	4884356	gene6090	9	-	intron
Tp57577_TGAC_v2_LG1	4886479	4886480	gene6090	12	-	3UTR
Tp57577_TGAC_v2_LG1	4886480	4886481	gene6090	9	-	3UTR
Tp57577_TGAC_v2_LG1	4886536	4886537	gene6090	10	-	3UTR
Tp57577_TGAC_v2_LG1	4886537	4886538	gene6090	15	-	3UTR
Tp57577_TGAC_v2_LG1	4886540	4886541	gene6090	11	-	3UTR
Tp57577_TGAC_v2_LG1	4889338	4889339	.	11	-	.
Tp57577_TGAC_v2_LG1	4889343	4889344	.	9	-	.
Tp57577_TGAC_v2_LG1	4925835	4925836	.	17	-	.
Tp57577_TGAC_v2_LG1	4943865	4943866	gene6084	54	-	CDS
Tp57577_TGAC_v2_LG1	4943886	4943887	gene6084	13	-	CDS
Tp57577_TGAC_v2_LG1	4944083	4944084	gene6084	11	-	3UTR
Tp57577_TGAC_v2_LG1	4944411	4944412	gene6084	9	-	3UTR
Tp57577_TGAC_v2_LG1	4944413	4944414	gene6084	10	-	3UTR
Tp57577_TGAC_v2_LG1	4944414	4944415	gene6084	9	-	3UTR
Tp57577_TGAC_v2_LG1	4944421	4944422	gene6084	12	-	3UTR
Tp57577_TGAC_v2_LG1	4944422	4944423	gene6084	9	-	3UTR
Tp57577_TGAC_v2_LG1	4944423	4944424	gene6084	19	-	3UTR
Tp57577_TGAC_v2_LG1	4944425	4944426	gene6084	10	-	3UTR
Tp57577_TGAC_v2_LG1	4944501	4944502	gene6084	47	-	3UTR
Tp57577_TGAC_v2_LG1	4944502	4944503	gene6084	63	-	3UTR
Tp57577_TGAC_v2_LG1	4944503	4944504	gene6084	46	-	3UTR
Tp57577_TGAC_v2_LG1	4944504	4944505	gene6084	252	-	3UTR
Tp57577_TGAC_v2_LG1	4944505	4944506	gene6084	34	-	3UTR
Tp57577_TGAC_v2_LG1	4944506	4944507	gene6084	11	-	3UTR
Tp57577_TGAC_v2_LG1	4944507	4944508	gene6084	9	-	3UTR
Tp57577_TGAC_v2_LG1	4967003	4967004	gene6097	17	+	intron
Tp57577_TGAC_v2_LG1	4967028	4967029	.	17	-	.
Tp57577_TGAC_v2_LG1	4967034	4967035	.	11	-	.
Tp57577_TGAC_v2_LG1	4977763	4977764	.	144	+	.
Tp57577_TGAC_v2_LG1	5007129	5007130	.	19	-	.
Tp57577_TGAC_v2_LG1	5007234	5007235	.	16	-	.
Tp57577_TGAC_v2_LG1	5058677	5058678	.	14	-	.
Tp57577_TGAC_v2_LG1	5095313	5095314	gene6074	12	+	3UTR
Tp57577_TGAC_v2_LG1	5095314	5095315	gene6074	12	+	3UTR
Tp57577_TGAC_v2_LG1	5096542	5096543	gene6074	20	+	5UTR
Tp57577_TGAC_v2_LG1	5108614	5108615	gene6060	9	-	intron
Tp57577_TGAC_v2_LG1	5111529	5111530	gene6060	12	-	3UTR
Tp57577_TGAC_v2_LG1	5111530	5111531	gene6060	13	-	3UTR
Tp57577_TGAC_v2_LG1	5111532	5111533	gene6060	13	-	3UTR
Tp57577_TGAC_v2_LG1	5115836	5115837	gene6039	34	+	3UTR
Tp57577_TGAC_v2_LG1	5115837	5115838	gene6039	20	+	3UTR
Tp57577_TGAC_v2_LG1	5115838	5115839	gene6039	9	+	3UTR
Tp57577_TGAC_v2_LG1	5174163	5174164	gene6069	10	-	3UTR
Tp57577_TGAC_v2_LG1	5174164	5174165	gene6069	15	-	3UTR
Tp57577_TGAC_v2_LG1	5174166	5174167	gene6069	69	-	3UTR
Tp57577_TGAC_v2_LG1	5174167	5174168	gene6069	96	-	3UTR
Tp57577_TGAC_v2_LG1	5174168	5174169	gene6069	74	-	3UTR
Tp57577_TGAC_v2_LG1	5174169	5174170	gene6069	9	-	3UTR
Tp57577_TGAC_v2_LG1	5175315	5175316	.	30	-	.
Tp57577_TGAC_v2_LG1	5175316	5175317	.	11	-	.
Tp57577_TGAC_v2_LG1	5175317	5175318	.	56	-	.
Tp57577_TGAC_v2_LG1	5175324	5175325	.	137	-	.
Tp57577_TGAC_v2_LG1	5175326	5175327	.	12	-	.
Tp57577_TGAC_v2_LG1	5175330	5175331	.	9	-	.
Tp57577_TGAC_v2_LG1	5175336	5175337	.	53	-	.
Tp57577_TGAC_v2_LG1	5175348	5175349	.	13	-	.
Tp57577_TGAC_v2_LG1	5175350	5175351	.	34	-	.
Tp57577_TGAC_v2_LG1	5175351	5175352	.	2553	-	.
Tp57577_TGAC_v2_LG1	5175355	5175356	.	56	-	.
Tp57577_TGAC_v2_LG1	5175358	5175359	.	11	-	.
Tp57577_TGAC_v2_LG1	5175404	5175405	.	29	-	.
Tp57577_TGAC_v2_LG1	5182111	5182112	.	10	+	.
Tp57577_TGAC_v2_LG1	5197535	5197536	gene6029	24	+	3UTR
Tp57577_TGAC_v2_LG1	5197537	5197538	gene6029	11	+	3UTR
Tp57577_TGAC_v2_LG1	5197539	5197540	gene6029	9	+	3UTR
Tp57577_TGAC_v2_LG1	5197546	5197547	gene6029	22	+	3UTR
Tp57577_TGAC_v2_LG1	5197550	5197551	gene6029	34	+	3UTR
Tp57577_TGAC_v2_LG1	5197592	5197593	gene6029	24	+	3UTR
Tp57577_TGAC_v2_LG1	5197598	5197599	gene6029	23	+	3UTR
Tp57577_TGAC_v2_LG1	5197599	5197600	gene6029	10	+	3UTR
Tp57577_TGAC_v2_LG1	5204999	5205000	.	21	+	.
Tp57577_TGAC_v2_LG1	5216453	5216454	gene6086	10	+	3UTR
Tp57577_TGAC_v2_LG1	5216473	5216474	gene6086	11	+	3UTR
Tp57577_TGAC_v2_LG1	5216475	5216476	gene6086	11	+	3UTR
Tp57577_TGAC_v2_LG1	5253472	5253473	gene6103	11	+	3UTR
Tp57577_TGAC_v2_LG1	5253492	5253493	gene6103	20	+	3UTR
Tp57577_TGAC_v2_LG1	5253539	5253540	gene6103	11	+	3UTR
Tp57577_TGAC_v2_LG1	5276881	5276882	gene6058	11	-	3UTR
Tp57577_TGAC_v2_LG1	5288565	5288566	gene6036	14	+	CDS
Tp57577_TGAC_v2_LG1	5288575	5288576	gene6036	42	+	CDS
Tp57577_TGAC_v2_LG1	5288578	5288579	gene6036	122	+	CDS
Tp57577_TGAC_v2_LG1	5288709	5288710	gene6036	20	+	CDS
Tp57577_TGAC_v2_LG1	5290197	5290198	gene6040	54	+	intron
Tp57577_TGAC_v2_LG1	5290639	5290640	gene6040	10	+	CDS
Tp57577_TGAC_v2_LG1	5315575	5315576	.	86	+	.
Tp57577_TGAC_v2_LG1	5383699	5383700	gene6081	9	-	3UTR
Tp57577_TGAC_v2_LG1	5383700	5383701	gene6081	9	-	3UTR
Tp57577_TGAC_v2_LG1	5383701	5383702	gene6081	33	-	3UTR
Tp57577_TGAC_v2_LG1	5383702	5383703	gene6081	18	-	3UTR
Tp57577_TGAC_v2_LG1	5383703	5383704	gene6081	46	-	3UTR
Tp57577_TGAC_v2_LG1	5383734	5383735	gene6081	14	-	3UTR
Tp57577_TGAC_v2_LG1	5386669	5386670	.	13	+	.
Tp57577_TGAC_v2_LG1	5386824	5386825	gene6033	31	-	intron
Tp57577_TGAC_v2_LG1	5396144	5396145	gene6038	16	+	3UTR
Tp57577_TGAC_v2_LG1	5396145	5396146	gene6038	19	+	3UTR
Tp57577_TGAC_v2_LG1	5429283	5429284	gene6092	13	+	CDS
Tp57577_TGAC_v2_LG1	5431879	5431880	gene6092	17	+	intron
Tp57577_TGAC_v2_LG1	5433358	5433359	gene6092	39	+	intron
Tp57577_TGAC_v2_LG1	5437539	5437540	gene6113	14	+	3UTR
Tp57577_TGAC_v2_LG1	5437540	5437541	gene6113	10	+	3UTR
Tp57577_TGAC_v2_LG1	5454363	5454364	gene6112	11	-	3UTR
Tp57577_TGAC_v2_LG1	5454393	5454394	gene6112	20	-	3UTR
Tp57577_TGAC_v2_LG1	5468472	5468473	gene6080	18	+	3UTR
Tp57577_TGAC_v2_LG1	5468473	5468474	gene6080	16	+	3UTR
Tp57577_TGAC_v2_LG1	5468474	5468475	gene6080	12	+	3UTR
Tp57577_TGAC_v2_LG1	5468476	5468477	gene6080	61	+	3UTR
Tp57577_TGAC_v2_LG1	5468477	5468478	gene6080	15	+	3UTR
Tp57577_TGAC_v2_LG1	5468478	5468479	gene6080	16	+	3UTR
Tp57577_TGAC_v2_LG1	5470773	5470774	gene6080	22	+	CDS
Tp57577_TGAC_v2_LG1	5478807	5478808	.	10	+	.
Tp57577_TGAC_v2_LG1	5485510	5485511	gene6104	17	+	CDS
Tp57577_TGAC_v2_LG1	5539066	5539067	gene6073	21	+	3UTR
Tp57577_TGAC_v2_LG1	5539092	5539093	gene6073	9	+	3UTR
Tp57577_TGAC_v2_LG1	5546026	5546027	.	16	+	.
Tp57577_TGAC_v2_LG1	5559908	5559909	gene6054	10	-	CDS
Tp57577_TGAC_v2_LG1	5568834	5568835	gene6037	26	+	3UTR
Tp57577_TGAC_v2_LG1	5568835	5568836	gene6037	15	+	3UTR
Tp57577_TGAC_v2_LG1	5568836	5568837	gene6037	13	+	3UTR
Tp57577_TGAC_v2_LG1	5568845	5568846	gene6037	9	+	3UTR
Tp57577_TGAC_v2_LG1	5568862	5568863	gene6037	9	+	3UTR
Tp57577_TGAC_v2_LG1	5568886	5568887	gene6037	15	+	3UTR
Tp57577_TGAC_v2_LG1	5568950	5568951	gene6037	15	+	3UTR
Tp57577_TGAC_v2_LG1	5568963	5568964	gene6037	14	+	3UTR
Tp57577_TGAC_v2_LG1	5584559	5584560	gene6047	9	+	3UTR
Tp57577_TGAC_v2_LG1	5609064	5609065	.	159	-	.
Tp57577_TGAC_v2_LG1	5641176	5641177	gene36342	60	+	3UTR
Tp57577_TGAC_v2_LG1	5641177	5641178	gene36342	19	+	3UTR
Tp57577_TGAC_v2_LG1	5641178	5641179	gene36342	33	+	3UTR
Tp57577_TGAC_v2_LG1	5641180	5641181	gene36342	20	+	3UTR
Tp57577_TGAC_v2_LG1	5641182	5641183	gene36342	14	+	3UTR
Tp57577_TGAC_v2_LG1	5641218	5641219	gene36342	19	+	3UTR
Tp57577_TGAC_v2_LG1	5641230	5641231	gene36342	37	+	3UTR
Tp57577_TGAC_v2_LG1	5641232	5641233	gene36342	27	+	3UTR
Tp57577_TGAC_v2_LG1	5641247	5641248	gene36342	13	+	3UTR
Tp57577_TGAC_v2_LG1	5641248	5641249	gene36342	86	+	3UTR
Tp57577_TGAC_v2_LG1	5641249	5641250	gene36342	96	+	3UTR
Tp57577_TGAC_v2_LG1	5641251	5641252	gene36342	20	+	3UTR
Tp57577_TGAC_v2_LG1	5641254	5641255	gene36342	14	+	3UTR
Tp57577_TGAC_v2_LG1	5641274	5641275	gene36342	14	+	3UTR
Tp57577_TGAC_v2_LG1	5641276	5641277	gene36342	62	+	3UTR
Tp57577_TGAC_v2_LG1	5641277	5641278	gene36342	14	+	3UTR
Tp57577_TGAC_v2_LG1	5641278	5641279	gene36342	146	+	3UTR
Tp57577_TGAC_v2_LG1	5641287	5641288	gene36342	167	+	3UTR
Tp57577_TGAC_v2_LG1	5641288	5641289	gene36342	196	+	3UTR
Tp57577_TGAC_v2_LG1	5641289	5641290	gene36342	61	+	3UTR
Tp57577_TGAC_v2_LG1	5641291	5641292	gene36342	16	+	3UTR
Tp57577_TGAC_v2_LG1	5641292	5641293	gene36342	17	+	3UTR
Tp57577_TGAC_v2_LG1	5641293	5641294	gene36342	12	+	3UTR
Tp57577_TGAC_v2_LG1	5641305	5641306	gene36342	151	+	3UTR
Tp57577_TGAC_v2_LG1	5641306	5641307	gene36342	60	+	3UTR
Tp57577_TGAC_v2_LG1	5641307	5641308	gene36342	74	+	3UTR
Tp57577_TGAC_v2_LG1	5641308	5641309	gene36342	10	+	3UTR
Tp57577_TGAC_v2_LG1	5641309	5641310	gene36342	12	+	3UTR
Tp57577_TGAC_v2_LG1	5641313	5641314	gene36342	29	+	3UTR
Tp57577_TGAC_v2_LG1	5641314	5641315	gene36342	11	+	3UTR
Tp57577_TGAC_v2_LG1	5641320	5641321	gene36342	14	+	3UTR
Tp57577_TGAC_v2_LG1	5641321	5641322	gene36342	96	+	3UTR
Tp57577_TGAC_v2_LG1	5641322	5641323	gene36342	37	+	3UTR
Tp57577_TGAC_v2_LG1	5641323	5641324	gene36342	59	+	3UTR
Tp57577_TGAC_v2_LG1	5641324	5641325	gene36342	108	+	3UTR
Tp57577_TGAC_v2_LG1	5641325	5641326	gene36342	61	+	3UTR
Tp57577_TGAC_v2_LG1	5641326	5641327	gene36342	68	+	3UTR
Tp57577_TGAC_v2_LG1	5641327	5641328	gene36342	16	+	3UTR
Tp57577_TGAC_v2_LG1	5641337	5641338	gene36342	32	+	3UTR
Tp57577_TGAC_v2_LG1	5641338	5641339	gene36342	10	+	3UTR
Tp57577_TGAC_v2_LG1	5641339	5641340	gene36342	96	+	3UTR
Tp57577_TGAC_v2_LG1	5641344	5641345	gene36342	14	+	3UTR
Tp57577_TGAC_v2_LG1	5641346	5641347	gene36342	23	+	3UTR
Tp57577_TGAC_v2_LG1	5641351	5641352	gene36342	18	+	3UTR
Tp57577_TGAC_v2_LG1	5641380	5641381	gene36342	42	+	3UTR
Tp57577_TGAC_v2_LG1	5641381	5641382	gene36342	10	+	3UTR
Tp57577_TGAC_v2_LG1	5641387	5641388	gene36342	22	+	3UTR
Tp57577_TGAC_v2_LG1	5641407	5641408	gene36342	17	+	3UTR
Tp57577_TGAC_v2_LG1	5641813	5641814	gene36342	9	+	CDS
Tp57577_TGAC_v2_LG1	5641945	5641946	gene36342	15	+	5UTR
Tp57577_TGAC_v2_LG1	5641948	5641949	gene36342	12	+	5UTR
Tp57577_TGAC_v2_LG1	5682281	5682282	.	9	+	.
Tp57577_TGAC_v2_LG1	5689198	5689199	.	11	+	.
Tp57577_TGAC_v2_LG1	5707952	5707953	gene24709	13	-	3UTR
Tp57577_TGAC_v2_LG1	5707971	5707972	gene24709	9	-	3UTR
Tp57577_TGAC_v2_LG1	5708004	5708005	gene24709	10	-	3UTR
Tp57577_TGAC_v2_LG1	5725395	5725396	.	49	+	.
Tp57577_TGAC_v2_LG1	5787570	5787571	gene10078	34	+	CDS
Tp57577_TGAC_v2_LG1	5796104	5796105	gene10084	9	-	3UTR
Tp57577_TGAC_v2_LG1	5796106	5796107	gene10084	42	-	3UTR
Tp57577_TGAC_v2_LG1	5796108	5796109	gene10084	48	-	3UTR
Tp57577_TGAC_v2_LG1	5796110	5796111	gene10084	41	-	3UTR
Tp57577_TGAC_v2_LG1	5796112	5796113	gene10084	29	-	3UTR
Tp57577_TGAC_v2_LG1	5796114	5796115	gene10084	22	-	3UTR
Tp57577_TGAC_v2_LG1	5796116	5796117	gene10084	13	-	3UTR
Tp57577_TGAC_v2_LG1	5796134	5796135	gene10084	16	-	3UTR
Tp57577_TGAC_v2_LG1	5796165	5796166	gene10084	15	-	3UTR
Tp57577_TGAC_v2_LG1	5796166	5796167	gene10084	15	-	3UTR
Tp57577_TGAC_v2_LG1	5796168	5796169	gene10084	9	-	3UTR
Tp57577_TGAC_v2_LG1	5809707	5809708	gene10068	9	+	3UTR
Tp57577_TGAC_v2_LG1	5809887	5809888	gene10068	43	+	3UTR
Tp57577_TGAC_v2_LG1	5809888	5809889	gene10068	18	+	3UTR
Tp57577_TGAC_v2_LG1	5809889	5809890	gene10068	41	+	3UTR
Tp57577_TGAC_v2_LG1	5809906	5809907	gene10068	11	+	3UTR
Tp57577_TGAC_v2_LG1	5809908	5809909	gene10068	19	+	3UTR
Tp57577_TGAC_v2_LG1	5809911	5809912	gene10068	40	+	3UTR
Tp57577_TGAC_v2_LG1	5809913	5809914	gene10068	40	+	3UTR
Tp57577_TGAC_v2_LG1	5809927	5809928	gene10068	16	+	3UTR
Tp57577_TGAC_v2_LG1	5809930	5809931	gene10068	42	+	3UTR
Tp57577_TGAC_v2_LG1	5809931	5809932	gene10068	13	+	3UTR
Tp57577_TGAC_v2_LG1	5814041	5814042	gene10068	21	+	intron
Tp57577_TGAC_v2_LG1	5814327	5814328	.	10	-	.
Tp57577_TGAC_v2_LG1	5816661	5816662	gene10066	14	+	intron
Tp57577_TGAC_v2_LG1	5831352	5831353	gene10077	11	-	CDS
Tp57577_TGAC_v2_LG1	5831887	5831888	gene10077	27	-	3UTR
Tp57577_TGAC_v2_LG1	5831889	5831890	gene10077	75	-	3UTR
Tp57577_TGAC_v2_LG1	5831890	5831891	gene10077	27	-	3UTR
Tp57577_TGAC_v2_LG1	5831891	5831892	gene10077	86	-	3UTR
Tp57577_TGAC_v2_LG1	5831901	5831902	gene10077	40	-	3UTR
Tp57577_TGAC_v2_LG1	5831902	5831903	gene10077	12	-	3UTR
Tp57577_TGAC_v2_LG1	5831903	5831904	gene10077	66	-	3UTR
Tp57577_TGAC_v2_LG1	5831905	5831906	gene10077	17	-	3UTR
Tp57577_TGAC_v2_LG1	5831914	5831915	gene10077	63	-	3UTR
Tp57577_TGAC_v2_LG1	5831915	5831916	gene10077	78	-	3UTR
Tp57577_TGAC_v2_LG1	5831916	5831917	gene10077	71	-	3UTR
Tp57577_TGAC_v2_LG1	5831917	5831918	gene10077	122	-	3UTR
Tp57577_TGAC_v2_LG1	5831918	5831919	gene10077	16	-	3UTR
Tp57577_TGAC_v2_LG1	5831920	5831921	gene10077	34	-	3UTR
Tp57577_TGAC_v2_LG1	5831921	5831922	gene10077	25	-	3UTR
Tp57577_TGAC_v2_LG1	5831922	5831923	gene10077	21	-	3UTR
Tp57577_TGAC_v2_LG1	5831925	5831926	gene10077	13	-	3UTR
Tp57577_TGAC_v2_LG1	5831933	5831934	gene10077	48	-	3UTR
Tp57577_TGAC_v2_LG1	5831934	5831935	gene10077	196	-	3UTR
Tp57577_TGAC_v2_LG1	5831935	5831936	gene10077	23	-	3UTR
Tp57577_TGAC_v2_LG1	5831936	5831937	gene10077	73	-	3UTR
Tp57577_TGAC_v2_LG1	5831937	5831938	gene10077	23	-	3UTR
Tp57577_TGAC_v2_LG1	5831939	5831940	gene10077	9	-	3UTR
Tp57577_TGAC_v2_LG1	5831940	5831941	gene10077	32	-	3UTR
Tp57577_TGAC_v2_LG1	5831942	5831943	gene10077	12	-	3UTR
Tp57577_TGAC_v2_LG1	5831946	5831947	gene10077	12	-	3UTR
Tp57577_TGAC_v2_LG1	5831947	5831948	gene10077	15	-	3UTR
Tp57577_TGAC_v2_LG1	5831948	5831949	gene10077	36	-	3UTR
Tp57577_TGAC_v2_LG1	5831964	5831965	gene10077	22	-	3UTR
Tp57577_TGAC_v2_LG1	5831969	5831970	gene10077	13	-	3UTR
Tp57577_TGAC_v2_LG1	5831992	5831993	gene10077	14	-	3UTR
Tp57577_TGAC_v2_LG1	5831993	5831994	gene10077	130	-	3UTR
Tp57577_TGAC_v2_LG1	5831994	5831995	gene10077	11	-	3UTR
Tp57577_TGAC_v2_LG1	5832000	5832001	gene10077	11	-	3UTR
Tp57577_TGAC_v2_LG1	5832001	5832002	gene10077	14	-	3UTR
Tp57577_TGAC_v2_LG1	5832003	5832004	gene10077	34	-	3UTR
Tp57577_TGAC_v2_LG1	5832004	5832005	gene10077	31	-	3UTR
Tp57577_TGAC_v2_LG1	5832005	5832006	gene10077	123	-	3UTR
Tp57577_TGAC_v2_LG1	5832006	5832007	gene10077	40	-	3UTR
Tp57577_TGAC_v2_LG1	5832007	5832008	gene10077	33	-	3UTR
Tp57577_TGAC_v2_LG1	5832094	5832095	gene10077	10	-	3UTR
Tp57577_TGAC_v2_LG1	5832100	5832101	gene10077	10	-	3UTR
Tp57577_TGAC_v2_LG1	5840052	5840053	gene10081	10	+	CDS
Tp57577_TGAC_v2_LG1	5874450	5874451	gene10070	14	+	CDS
Tp57577_TGAC_v2_LG1	5882713	5882714	gene10083	21	+	3UTR
Tp57577_TGAC_v2_LG1	5882715	5882716	gene10083	20	+	3UTR
Tp57577_TGAC_v2_LG1	5941469	5941470	gene4890	13	-	3UTR
Tp57577_TGAC_v2_LG1	5964579	5964580	gene4877	12	-	3UTR
Tp57577_TGAC_v2_LG1	5964581	5964582	gene4877	23	-	3UTR
Tp57577_TGAC_v2_LG1	5964703	5964704	gene4877	14	-	3UTR
Tp57577_TGAC_v2_LG1	5964807	5964808	gene4877	27	-	3UTR
Tp57577_TGAC_v2_LG1	5964838	5964839	gene4877	20	-	3UTR
Tp57577_TGAC_v2_LG1	5964839	5964840	gene4877	17	-	3UTR
Tp57577_TGAC_v2_LG1	5964854	5964855	gene4877	9	-	3UTR
Tp57577_TGAC_v2_LG1	5964868	5964869	gene4877	11	-	3UTR
Tp57577_TGAC_v2_LG1	5978539	5978540	gene4937	11	-	3UTR
Tp57577_TGAC_v2_LG1	5978599	5978600	gene4937	15	-	3UTR
Tp57577_TGAC_v2_LG1	5998252	5998253	gene4938	10	+	3UTR
Tp57577_TGAC_v2_LG1	6008408	6008409	gene4886	10	-	intron
Tp57577_TGAC_v2_LG1	6010547	6010548	gene4886	11	-	3UTR
[truncated: 91,048 more rows]

## Sheet: PAC_list
Dataset.S2. List of poly(A) clusters
Chromosome	Start	End	Gene	Number of tags	Strand	Genomic region
Tp57577_TGAC_v2_LG1	1133	1205	gene2499	33	+	CDS
Tp57577_TGAC_v2_LG1	1314	1354	gene2499	507	+	CDS
Tp57577_TGAC_v2_LG1	1985	1993	.	776	-	.
Tp57577_TGAC_v2_LG1	11790	11861	gene2443	65	-	3UTR
Tp57577_TGAC_v2_LG1	18102	18123	gene2479	21	-	CDS
Tp57577_TGAC_v2_LG1	21234	21415	gene2479	285	-	3UTR
Tp57577_TGAC_v2_LG1	26135	26286	gene2492	231	+	3UTR
Tp57577_TGAC_v2_LG1	29954	30016	gene2492	46	+	CDS
Tp57577_TGAC_v2_LG1	45799	45979	gene2498	819	+	3UTR
Tp57577_TGAC_v2_LG1	49335	49580	gene2471	89	+	3UTR
Tp57577_TGAC_v2_LG1	69067	69169	gene2420	32	-	3UTR
Tp57577_TGAC_v2_LG1	77942	77995	gene2462	24	-	3UTR
Tp57577_TGAC_v2_LG1	78024	78125	gene2462	26	-	3UTR
Tp57577_TGAC_v2_LG1	78313	78416	gene2412	91	+	3UTR
Tp57577_TGAC_v2_LG1	95438	95462	.	87	+	.
Tp57577_TGAC_v2_LG1	106678	106707	gene2493	23	+	3UTR
Tp57577_TGAC_v2_LG1	109623	109746	gene2474	56	+	3UTR
Tp57577_TGAC_v2_LG1	129371	129574	gene2495	464	-	3UTR
Tp57577_TGAC_v2_LG1	139649	139670	gene2433	51	-	CDS
Tp57577_TGAC_v2_LG1	139719	139758	gene2433	66	-	CDS
Tp57577_TGAC_v2_LG1	139820	139874	gene2433	51	-	3UTR
Tp57577_TGAC_v2_LG1	141937	142008	gene2418	30	+	3UTR
Tp57577_TGAC_v2_LG1	142116	142135	gene2418	28	+	3UTR
Tp57577_TGAC_v2_LG1	198333	198471	gene2430	151	-	3UTR
Tp57577_TGAC_v2_LG1	200032	200121	gene2436	26	+	3UTR
Tp57577_TGAC_v2_LG1	204452	204480	gene2446	29	-	intron
Tp57577_TGAC_v2_LG1	205987	206095	gene2446	245	-	3UTR
Tp57577_TGAC_v2_LG1	206144	206309	gene2446	72	-	3UTR
Tp57577_TGAC_v2_LG1	229190	229361	gene2488	318	+	3UTR
Tp57577_TGAC_v2_LG1	232945	232979	gene2488	35	+	5UTR
Tp57577_TGAC_v2_LG1	237917	237918	.	25	-	.
Tp57577_TGAC_v2_LG1	243319	243350	gene2480	73	+	CDS
Tp57577_TGAC_v2_LG1	247551	247702	gene2421	146	+	3UTR
Tp57577_TGAC_v2_LG1	253928	254007	.	43	+	.
Tp57577_TGAC_v2_LG1	256741	256742	.	28	-	.
Tp57577_TGAC_v2_LG1	264296	264297	.	100	-	.
Tp57577_TGAC_v2_LG1	266960	267114	gene2475	97	+	3UTR
Tp57577_TGAC_v2_LG1	271387	271438	gene2475	34	+	CDS
Tp57577_TGAC_v2_LG1	287875	287915	gene2456	33	+	CDS
Tp57577_TGAC_v2_LG1	290829	290893	gene2456	32	+	intron
Tp57577_TGAC_v2_LG1	306354	306421	.	28	+	.
Tp57577_TGAC_v2_LG1	322611	322725	gene2483	51	-	3UTR
Tp57577_TGAC_v2_LG1	322756	322817	gene2483	52	-	3UTR
Tp57577_TGAC_v2_LG1	355375	355534	gene2419	136	+	intron
Tp57577_TGAC_v2_LG1	355656	355700	gene2419	30	+	intron
Tp57577_TGAC_v2_LG1	355748	355809	gene2419	25	+	intron
Tp57577_TGAC_v2_LG1	357139	357144	gene2419	33	+	CDS
Tp57577_TGAC_v2_LG1	367088	367302	gene2414	634	-	AMB
Tp57577_TGAC_v2_LG1	408398	408455	gene2486	67	-	AMB
Tp57577_TGAC_v2_LG1	422832	422868	.	41	-	.
Tp57577_TGAC_v2_LG1	424316	424393	gene2431	29	+	CDS
Tp57577_TGAC_v2_LG1	442846	443009	.	64	-	.
Tp57577_TGAC_v2_LG1	443141	443229	gene2417	179	+	3UTR
Tp57577_TGAC_v2_LG1	447202	447333	gene2449	106	+	3UTR
Tp57577_TGAC_v2_LG1	476939	477134	gene2413	63	+	3UTR
Tp57577_TGAC_v2_LG1	503973	504187	gene2435	421	+	3UTR
Tp57577_TGAC_v2_LG1	504237	504280	gene2435	27	+	AMB
Tp57577_TGAC_v2_LG1	505024	505057	gene2435	68	+	intron
Tp57577_TGAC_v2_LG1	505237	505251	gene2435	23	+	intron
Tp57577_TGAC_v2_LG1	512331	512422	gene2454	63	+	3UTR
Tp57577_TGAC_v2_LG1	525927	526029	gene2415	41	-	intron
Tp57577_TGAC_v2_LG1	540822	540859	gene2444	31	+	3UTR
Tp57577_TGAC_v2_LG1	544387	544425	gene2442	44	+	3UTR
Tp57577_TGAC_v2_LG1	544556	544595	gene2442	30	+	3UTR
Tp57577_TGAC_v2_LG1	547445	547482	gene2422	28	+	3UTR
Tp57577_TGAC_v2_LG1	552640	552696	gene2500	36	+	3UTR
Tp57577_TGAC_v2_LG1	557641	557681	gene2500	31	+	intron
Tp57577_TGAC_v2_LG1	559615	559616	gene2500	22	+	5UTR
Tp57577_TGAC_v2_LG1	561806	561890	gene2481	75	+	3UTR
Tp57577_TGAC_v2_LG1	573795	573857	gene2497	36	+	3UTR
Tp57577_TGAC_v2_LG1	573892	573959	gene2497	31	+	3UTR
Tp57577_TGAC_v2_LG1	582386	582521	gene2465	37	+	3UTR
Tp57577_TGAC_v2_LG1	592259	592271	.	83	-	.
Tp57577_TGAC_v2_LG1	593398	593483	gene2469	33	-	CDS
Tp57577_TGAC_v2_LG1	596132	596158	gene2469	48	-	CDS
Tp57577_TGAC_v2_LG1	597911	598035	gene2469	149	-	3UTR
Tp57577_TGAC_v2_LG1	598985	599003	.	22	-	.
Tp57577_TGAC_v2_LG1	607003	607005	gene2463	48	-	3UTR
Tp57577_TGAC_v2_LG1	640855	640860	.	740	+	.
Tp57577_TGAC_v2_LG1	643182	643291	.	973	-	.
Tp57577_TGAC_v2_LG1	643343	643415	.	54	-	.
Tp57577_TGAC_v2_LG1	646618	646701	gene26316	34	+	3UTR
Tp57577_TGAC_v2_LG1	675084	675245	gene26275	59	-	3UTR
Tp57577_TGAC_v2_LG1	675345	675371	gene26275	25	-	3UTR
Tp57577_TGAC_v2_LG1	688763	688894	gene26309	28	+	AMB
Tp57577_TGAC_v2_LG1	714078	714099	.	79	+	.
Tp57577_TGAC_v2_LG1	759781	759813	gene26273	31	+	CDS
Tp57577_TGAC_v2_LG1	759887	759927	gene26273	71	+	CDS
Tp57577_TGAC_v2_LG1	768319	768391	.	39	+	.
Tp57577_TGAC_v2_LG1	768473	768639	gene26299	40	+	3UTR
Tp57577_TGAC_v2_LG1	798287	798396	gene26289	982	-	3UTR
Tp57577_TGAC_v2_LG1	800466	800481	gene26271	37	+	3UTR
Tp57577_TGAC_v2_LG1	806793	806850	.	59	+	.
Tp57577_TGAC_v2_LG1	817059	817063	gene26291	38	+	3UTR
Tp57577_TGAC_v2_LG1	817111	817267	gene26291	203	+	3UTR
Tp57577_TGAC_v2_LG1	835205	835256	gene26307	33	-	3UTR
Tp57577_TGAC_v2_LG1	839637	839745	gene26282	221	+	3UTR
Tp57577_TGAC_v2_LG1	839784	839838	gene26282	148	+	3UTR
Tp57577_TGAC_v2_LG1	845352	845479	gene26292	66	+	AMB
Tp57577_TGAC_v2_LG1	876163	876174	gene26308	23	+	intron
Tp57577_TGAC_v2_LG1	898218	898397	gene26298	203	+	3UTR
Tp57577_TGAC_v2_LG1	898464	898480	gene26298	49	+	CDS
Tp57577_TGAC_v2_LG1	898688	898711	gene26298	31	+	CDS
Tp57577_TGAC_v2_LG1	905209	905341	gene26318	68	+	3UTR
Tp57577_TGAC_v2_LG1	912944	912970	.	128	-	.
Tp57577_TGAC_v2_LG1	918994	919024	gene26280	37	+	3UTR
Tp57577_TGAC_v2_LG1	923100	923117	gene26272	21	+	3UTR
Tp57577_TGAC_v2_LG1	931728	931794	gene26286	32	+	AMB
Tp57577_TGAC_v2_LG1	933749	933750	.	21	-	.
Tp57577_TGAC_v2_LG1	936122	936206	gene26286	23	+	AMB
Tp57577_TGAC_v2_LG1	936491	936524	gene26286	23	+	CDS
Tp57577_TGAC_v2_LG1	936677	936733	gene26286	21	+	CDS
Tp57577_TGAC_v2_LG1	936872	936978	gene26286	44	+	CDS
Tp57577_TGAC_v2_LG1	937363	937377	gene26286	21	+	CDS
Tp57577_TGAC_v2_LG1	942655	942728	gene26310	57	+	3UTR
Tp57577_TGAC_v2_LG1	950635	950792	gene26313	152	+	3UTR
Tp57577_TGAC_v2_LG1	955771	955854	gene26274	146	+	AMB
Tp57577_TGAC_v2_LG1	955879	955918	gene26274	122	+	AMB
Tp57577_TGAC_v2_LG1	955961	956012	gene26274	87	+	AMB
Tp57577_TGAC_v2_LG1	967527	967608	gene26279	30	+	3UTR
Tp57577_TGAC_v2_LG1	967707	967792	gene26279	194	+	3UTR
Tp57577_TGAC_v2_LG1	967846	967917	gene26279	86	+	3UTR
Tp57577_TGAC_v2_LG1	967977	967995	gene26279	567	+	AMB
Tp57577_TGAC_v2_LG1	968025	968105	gene26279	118	+	CDS
Tp57577_TGAC_v2_LG1	1002758	1002766	.	68	+	.
Tp57577_TGAC_v2_LG1	1014712	1014806	gene26276	126	-	3UTR
Tp57577_TGAC_v2_LG1	1050243	1050257	gene15438	36	+	3UTR
Tp57577_TGAC_v2_LG1	1054976	1054997	gene15437	76	+	CDS
Tp57577_TGAC_v2_LG1	1100177	1100261	gene5541	52	-	5UTR
Tp57577_TGAC_v2_LG1	1102123	1102287	gene5541	265	-	AMB
Tp57577_TGAC_v2_LG1	1127831	1127848	gene5470	29	-	3UTR
Tp57577_TGAC_v2_LG1	1127874	1128017	gene5470	186	-	3UTR
Tp57577_TGAC_v2_LG1	1134453	1134468	.	26	+	.
Tp57577_TGAC_v2_LG1	1139371	1139475	gene5520	110	-	3UTR
Tp57577_TGAC_v2_LG1	1142649	1142651	.	55	+	.
Tp57577_TGAC_v2_LG1	1161964	1161996	.	338	+	.
Tp57577_TGAC_v2_LG1	1162051	1162079	.	50	+	.
Tp57577_TGAC_v2_LG1	1162314	1162355	.	38	+	.
Tp57577_TGAC_v2_LG1	1163569	1163577	.	34	+	.
Tp57577_TGAC_v2_LG1	1163649	1163682	.	34	+	.
Tp57577_TGAC_v2_LG1	1170389	1170442	gene5453	28	-	AMB
Tp57577_TGAC_v2_LG1	1194478	1194827	gene5546	282	+	3UTR
Tp57577_TGAC_v2_LG1	1200840	1200907	gene5544	139	+	3UTR
Tp57577_TGAC_v2_LG1	1200958	1201124	gene5544	330	+	3UTR
Tp57577_TGAC_v2_LG1	1202758	1202784	gene5544	51	+	CDS
Tp57577_TGAC_v2_LG1	1202883	1202909	gene5544	27	+	CDS
Tp57577_TGAC_v2_LG1	1203004	1203023	gene5544	101	+	CDS
Tp57577_TGAC_v2_LG1	1210406	1210486	gene5506	32	+	3UTR
Tp57577_TGAC_v2_LG1	1211011	1211033	gene5506	27	+	CDS
Tp57577_TGAC_v2_LG1	1218945	1218954	gene5506	62	+	5UTR
Tp57577_TGAC_v2_LG1	1223297	1223322	gene5464	22	+	3UTR
Tp57577_TGAC_v2_LG1	1223377	1223454	gene5464	34	+	3UTR
Tp57577_TGAC_v2_LG1	1227562	1227586	gene5536	22	+	3UTR
Tp57577_TGAC_v2_LG1	1227744	1227803	gene5536	28	+	3UTR
Tp57577_TGAC_v2_LG1	1227833	1227951	gene5536	30	+	3UTR
Tp57577_TGAC_v2_LG1	1234558	1234625	gene5536	33	+	CDS
Tp57577_TGAC_v2_LG1	1235583	1235676	gene5536	29	+	CDS
Tp57577_TGAC_v2_LG1	1262524	1262558	gene5540	23	+	CDS
Tp57577_TGAC_v2_LG1	1267621	1267672	.	85	+	.
Tp57577_TGAC_v2_LG1	1291092	1291099	gene5484	24	-	intron
Tp57577_TGAC_v2_LG1	1315739	1315750	gene5522	37	-	CDS
Tp57577_TGAC_v2_LG1	1316401	1316456	gene5522	55	-	CDS
Tp57577_TGAC_v2_LG1	1316649	1316870	gene5522	278	-	3UTR
Tp57577_TGAC_v2_LG1	1343951	1343997	gene5486	32	-	3UTR
Tp57577_TGAC_v2_LG1	1352656	1352694	.	26	+	.
Tp57577_TGAC_v2_LG1	1352719	1352781	gene5532	124	+	3UTR
Tp57577_TGAC_v2_LG1	1352951	1352998	gene5532	62	+	3UTR
Tp57577_TGAC_v2_LG1	1359058	1359134	gene5532	27	+	CDS
Tp57577_TGAC_v2_LG1	1359161	1359229	gene5532	101	+	CDS
Tp57577_TGAC_v2_LG1	1359412	1359533	gene5532	282	+	AMB
Tp57577_TGAC_v2_LG1	1359650	1359698	.	733	+	.
Tp57577_TGAC_v2_LG1	1369566	1369582	gene5545	22	-	3UTR
Tp57577_TGAC_v2_LG1	1380223	1380280	gene5499	48	+	3UTR
Tp57577_TGAC_v2_LG1	1380483	1380486	gene5499	48	+	3UTR
Tp57577_TGAC_v2_LG1	1392810	1392833	gene5524	64	+	3UTR
Tp57577_TGAC_v2_LG1	1409737	1409799	gene5543	21	+	3UTR
Tp57577_TGAC_v2_LG1	1425577	1425679	gene5509	28	-	3UTR
Tp57577_TGAC_v2_LG1	1426388	1426667	.	1425	+	.
Tp57577_TGAC_v2_LG1	1437322	1437430	gene5502	109	-	CDS
Tp57577_TGAC_v2_LG1	1437602	1437716	gene5502	122	-	3UTR
Tp57577_TGAC_v2_LG1	1470208	1470276	gene5456	21	-	3UTR
Tp57577_TGAC_v2_LG1	1470319	1470458	gene5456	24	-	3UTR
Tp57577_TGAC_v2_LG1	1525037	1525088	gene5538	47	-	3UTR
Tp57577_TGAC_v2_LG1	1525149	1525176	gene5534	86	+	3UTR
Tp57577_TGAC_v2_LG1	1539332	1539373	gene5461	25	+	3UTR
Tp57577_TGAC_v2_LG1	1558827	1558828	.	27	-	.
Tp57577_TGAC_v2_LG1	1560306	1560481	gene5472	288	+	3UTR
Tp57577_TGAC_v2_LG1	1570352	1570373	.	27	+	.
Tp57577_TGAC_v2_LG1	1570427	1570443	.	135	+	.
Tp57577_TGAC_v2_LG1	1577631	1577682	gene5465	29	-	3UTR
Tp57577_TGAC_v2_LG1	1582399	1582406	gene5478	24	-	3UTR
Tp57577_TGAC_v2_LG1	1582460	1582590	gene5478	181	-	3UTR
Tp57577_TGAC_v2_LG1	1585761	1586159	gene5527	10662	+	3UTR
Tp57577_TGAC_v2_LG1	1586255	1586282	gene5527	43	+	CDS
Tp57577_TGAC_v2_LG1	1586315	1586423	gene5527	340	+	CDS
Tp57577_TGAC_v2_LG1	1586494	1586517	gene5527	174	+	CDS
Tp57577_TGAC_v2_LG1	1587247	1587259	gene5527	23	+	CDS
Tp57577_TGAC_v2_LG1	1599563	1599639	gene5518	26	-	AMB
Tp57577_TGAC_v2_LG1	1605953	1606010	gene5469	42	+	3UTR
Tp57577_TGAC_v2_LG1	1606218	1606270	gene5469	28	+	3UTR
Tp57577_TGAC_v2_LG1	1667824	1667930	gene5547	27	-	AMB
Tp57577_TGAC_v2_LG1	1668165	1668250	gene5547	61	-	3UTR
Tp57577_TGAC_v2_LG1	1692538	1692545	gene5549	30	-	intron
Tp57577_TGAC_v2_LG1	1725836	1725957	gene5503	28	+	3UTR
Tp57577_TGAC_v2_LG1	1765757	1765947	gene13865	414	-	CDS
Tp57577_TGAC_v2_LG1	1765976	1766358	gene13865	739	-	AMB
Tp57577_TGAC_v2_LG1	1766413	1766553	gene13865	162	-	3UTR
Tp57577_TGAC_v2_LG1	1783960	1784023	gene13873	53	+	3UTR
Tp57577_TGAC_v2_LG1	1784241	1784247	gene13873	58	+	CDS
Tp57577_TGAC_v2_LG1	1822117	1822323	gene13869	172	+	3UTR
Tp57577_TGAC_v2_LG1	1854206	1854275	gene13854	23	+	3UTR
Tp57577_TGAC_v2_LG1	1860785	1860807	gene13854	39	+	CDS
Tp57577_TGAC_v2_LG1	1861017	1861055	gene13854	33	+	CDS
Tp57577_TGAC_v2_LG1	1861130	1861155	gene13854	28	+	CDS
Tp57577_TGAC_v2_LG1	1875215	1875265	.	83	-	.
Tp57577_TGAC_v2_LG1	1875395	1875469	.	449	-	.
Tp57577_TGAC_v2_LG1	1875503	1875538	.	71	-	.
Tp57577_TGAC_v2_LG1	1882779	1882897	gene13860	141	-	3UTR
Tp57577_TGAC_v2_LG1	1882987	1883023	gene13860	27	-	3UTR
Tp57577_TGAC_v2_LG1	1897407	1897516	gene13870	109	-	3UTR
Tp57577_TGAC_v2_LG1	1918126	1918192	.	30	+	.
Tp57577_TGAC_v2_LG1	1918349	1918384	gene13866	22	+	3UTR
Tp57577_TGAC_v2_LG1	1918415	1918551	gene13866	88	+	3UTR
Tp57577_TGAC_v2_LG1	1924831	1925129	gene13877	417	+	3UTR
Tp57577_TGAC_v2_LG1	1930338	1930351	gene13877	27	+	5UTR
Tp57577_TGAC_v2_LG1	1935874	1935957	gene13876	40	-	3UTR
Tp57577_TGAC_v2_LG1	1936119	1936239	gene13867	527	+	3UTR
Tp57577_TGAC_v2_LG1	1943905	1944053	gene13858	113	-	3UTR
Tp57577_TGAC_v2_LG1	1947937	1948110	gene13871	284	+	3UTR
Tp57577_TGAC_v2_LG1	1970041	1970052	gene27115	25	-	intron
Tp57577_TGAC_v2_LG1	1971781	1971790	gene27115	26	-	AMB
Tp57577_TGAC_v2_LG1	1973008	1973165	gene27115	200	-	3UTR
Tp57577_TGAC_v2_LG1	1973192	1973309	gene27115	29	-	3UTR
Tp57577_TGAC_v2_LG1	1978013	1978021	gene27093	27	-	intron
Tp57577_TGAC_v2_LG1	1986530	1986546	.	66	-	.
Tp57577_TGAC_v2_LG1	1996675	1996679	.	27	-	.
Tp57577_TGAC_v2_LG1	1997133	1997184	.	30	-	.
Tp57577_TGAC_v2_LG1	1997491	1997522	.	386	-	.
Tp57577_TGAC_v2_LG1	1998239	1998263	.	21	+	.
Tp57577_TGAC_v2_LG1	2013494	2013557	gene27099	177	-	3UTR
Tp57577_TGAC_v2_LG1	2013589	2013664	gene27099	29	-	3UTR
Tp57577_TGAC_v2_LG1	2025799	2025817	gene27126	71	-	5UTR
Tp57577_TGAC_v2_LG1	2026941	2026948	gene27126	49	-	intron
Tp57577_TGAC_v2_LG1	2031552	2031673	gene27124	26	-	3UTR
Tp57577_TGAC_v2_LG1	2035292	2035434	gene27095	96	-	3UTR
Tp57577_TGAC_v2_LG1	2090474	2090563	gene27136	28	-	3UTR
Tp57577_TGAC_v2_LG1	2090938	2090988	gene27135	30	+	3UTR
Tp57577_TGAC_v2_LG1	2102417	2102433	gene27137	24	-	5UTR
Tp57577_TGAC_v2_LG1	2104222	2104249	gene27137	24	-	CDS
Tp57577_TGAC_v2_LG1	2104285	2104310	gene27137	85	-	CDS
Tp57577_TGAC_v2_LG1	2107690	2107935	gene27137	387	-	3UTR
Tp57577_TGAC_v2_LG1	2132046	2132171	gene27082	60	+	3UTR
Tp57577_TGAC_v2_LG1	2140967	2140992	.	63	+	.
Tp57577_TGAC_v2_LG1	2141198	2141364	gene27091	2989	+	3UTR
Tp57577_TGAC_v2_LG1	2141558	2141579	gene27091	89	+	3UTR
Tp57577_TGAC_v2_LG1	2141729	2141779	gene27091	34	+	AMB
Tp57577_TGAC_v2_LG1	2141829	2141874	gene27091	70	+	CDS
Tp57577_TGAC_v2_LG1	2142589	2142631	gene27091	88	+	CDS
Tp57577_TGAC_v2_LG1	2142984	2142992	gene27091	32	+	AMB
Tp57577_TGAC_v2_LG1	2143614	2143639	gene27091	28	+	CDS
Tp57577_TGAC_v2_LG1	2153978	2154160	gene27085	237	-	3UTR
Tp57577_TGAC_v2_LG1	2186191	2186244	gene27087	55	-	3UTR
Tp57577_TGAC_v2_LG1	2186305	2186349	gene27087	38	-	3UTR
Tp57577_TGAC_v2_LG1	2196969	2196973	.	34	+	.
Tp57577_TGAC_v2_LG1	2197291	2197345	.	34	+	.
Tp57577_TGAC_v2_LG1	2217316	2217531	.	3881	+	.
Tp57577_TGAC_v2_LG1	2222699	2222704	gene27084	34	-	3UTR
Tp57577_TGAC_v2_LG1	2229216	2229229	.	30	-	.
Tp57577_TGAC_v2_LG1	2229881	2229893	.	32	-	.
Tp57577_TGAC_v2_LG1	2241035	2241148	gene27072	69	+	3UTR
Tp57577_TGAC_v2_LG1	2244393	2244574	.	646	+	.
Tp57577_TGAC_v2_LG1	2247830	2247834	.	188	+	.
Tp57577_TGAC_v2_LG1	2265838	2265868	gene27105	65	-	3UTR
Tp57577_TGAC_v2_LG1	2286761	2286835	gene27096	23	+	3UTR
Tp57577_TGAC_v2_LG1	2328278	2328280	.	821	-	.
Tp57577_TGAC_v2_LG1	2340231	2340285	gene27138	58	+	3UTR
Tp57577_TGAC_v2_LG1	2343323	2343354	gene27138	50	+	5UTR
Tp57577_TGAC_v2_LG1	2346387	2346438	gene27128	73	-	CDS
Tp57577_TGAC_v2_LG1	2358465	2358564	gene27083	49	-	3UTR
Tp57577_TGAC_v2_LG1	2360266	2360270	.	37	+	.
Tp57577_TGAC_v2_LG1	2367263	2367273	gene27078	37	-	AMB
Tp57577_TGAC_v2_LG1	2370179	2370297	gene27078	194	-	3UTR
Tp57577_TGAC_v2_LG1	2409579	2409619	.	22	-	.
Tp57577_TGAC_v2_LG1	2411157	2411170	.	45	-	.
Tp57577_TGAC_v2_LG1	2415340	2415361	.	99	+	.
Tp57577_TGAC_v2_LG1	2423870	2423988	gene19065	70	+	3UTR
Tp57577_TGAC_v2_LG1	2455802	2455822	gene19088	60	+	3UTR
Tp57577_TGAC_v2_LG1	2455888	2455975	gene19088	549	+	3UTR
Tp57577_TGAC_v2_LG1	2456023	2456089	gene19088	59	+	AMB
Tp57577_TGAC_v2_LG1	2456173	2456340	gene19088	196	+	CDS
Tp57577_TGAC_v2_LG1	2456426	2456560	gene19088	105	+	CDS
Tp57577_TGAC_v2_LG1	2488686	2488808	gene19087	152	-	3UTR
Tp57577_TGAC_v2_LG1	2489372	2489436	gene19066	59	+	3UTR
Tp57577_TGAC_v2_LG1	2507009	2507211	gene19079	1005	+	3UTR
Tp57577_TGAC_v2_LG1	2507785	2507793	gene19079	21	+	AMB
Tp57577_TGAC_v2_LG1	2507862	2507864	gene19079	52	+	CDS
Tp57577_TGAC_v2_LG1	2528275	2528284	gene19083	25	+	CDS
Tp57577_TGAC_v2_LG1	2545329	2545413	gene19077	70	-	3UTR
Tp57577_TGAC_v2_LG1	2576807	2576814	gene19076	53	+	3UTR
Tp57577_TGAC_v2_LG1	2578061	2578083	gene19076	41	+	CDS
Tp57577_TGAC_v2_LG1	2629309	2629367	gene19074	23	-	3UTR
Tp57577_TGAC_v2_LG1	2644863	2644919	gene19064	36	-	CDS
Tp57577_TGAC_v2_LG1	2645038	2645101	gene19064	76	-	CDS
Tp57577_TGAC_v2_LG1	2647519	2647526	gene19064	123	-	AMB
Tp57577_TGAC_v2_LG1	2648448	2648466	gene19064	33	-	CDS
Tp57577_TGAC_v2_LG1	2648497	2648506	gene19064	108	-	AMB
Tp57577_TGAC_v2_LG1	2650569	2650686	gene19064	24	-	3UTR
Tp57577_TGAC_v2_LG1	2650717	2650858	gene19064	430	-	3UTR
Tp57577_TGAC_v2_LG1	2656304	2656316	.	24	+	.
Tp57577_TGAC_v2_LG1	2683966	2684149	gene14494	260	+	3UTR
Tp57577_TGAC_v2_LG1	2684746	2684783	gene14494	31	+	CDS
Tp57577_TGAC_v2_LG1	2685605	2685637	gene14494	29	+	AMB
Tp57577_TGAC_v2_LG1	2722120	2722160	gene14497	22	-	3UTR
Tp57577_TGAC_v2_LG1	2769849	2769874	.	60	+	.
Tp57577_TGAC_v2_LG1	2770201	2770323	gene14495	174	+	3UTR
Tp57577_TGAC_v2_LG1	2775772	2775793	gene14495	52	+	5UTR
Tp57577_TGAC_v2_LG1	2780012	2780135	gene14492	210	+	3UTR
Tp57577_TGAC_v2_LG1	2827383	2827428	.	27	+	.
Tp57577_TGAC_v2_LG1	2831123	2831144	.	482	+	.
Tp57577_TGAC_v2_LG1	2833737	2833792	gene14507	28	+	3UTR
Tp57577_TGAC_v2_LG1	2833943	2833961	gene14507	30	+	3UTR
Tp57577_TGAC_v2_LG1	2834034	2834093	gene14507	30	+	AMB
Tp57577_TGAC_v2_LG1	2858637	2858697	gene14493	33	-	3UTR
Tp57577_TGAC_v2_LG1	2889463	2889519	gene21143	83	+	3UTR
Tp57577_TGAC_v2_LG1	2893208	2893227	.	29	+	.
Tp57577_TGAC_v2_LG1	2904561	2904574	.	24	+	.
Tp57577_TGAC_v2_LG1	2910779	2910788	gene21141	50	-	3UTR
Tp57577_TGAC_v2_LG1	2910908	2910943	gene21131	28	+	3UTR
Tp57577_TGAC_v2_LG1	2910942	2910978	gene21141	72	-	3UTR
Tp57577_TGAC_v2_LG1	2910970	2911177	gene21131	638	+	3UTR
Tp57577_TGAC_v2_LG1	2921924	2921926	.	40	+	.
Tp57577_TGAC_v2_LG1	2929161	2929262	gene21146	297	+	3UTR
Tp57577_TGAC_v2_LG1	2929395	2929451	gene21146	49	+	CDS
Tp57577_TGAC_v2_LG1	2946450	2946496	.	115	+	.
Tp57577_TGAC_v2_LG1	2969778	2969821	gene21155	25	-	3UTR
Tp57577_TGAC_v2_LG1	2969955	2969995	gene21155	26	-	3UTR
Tp57577_TGAC_v2_LG1	2977663	2977670	gene21133	29	-	5UTR
Tp57577_TGAC_v2_LG1	2979683	2979688	gene21133	26	-	CDS
Tp57577_TGAC_v2_LG1	2979722	2979760	gene21133	73	-	CDS
Tp57577_TGAC_v2_LG1	2979879	2980049	gene21133	901	-	3UTR
Tp57577_TGAC_v2_LG1	3011526	3011616	.	356	+	.
Tp57577_TGAC_v2_LG1	3034732	3034822	gene21150	106	+	intron
Tp57577_TGAC_v2_LG1	3057227	3057326	gene21147	117	+	3UTR
Tp57577_TGAC_v2_LG1	3064315	3064348	gene21147	69	+	AMB
Tp57577_TGAC_v2_LG1	3065289	3065321	gene21147	219	+	CDS
Tp57577_TGAC_v2_LG1	3087019	3087027	.	30	-	.
Tp57577_TGAC_v2_LG1	3087064	3087119	.	22	-	.
Tp57577_TGAC_v2_LG1	3099638	3099681	gene21154	44	-	CDS
Tp57577_TGAC_v2_LG1	3100916	3100985	gene21154	66	-	3UTR
Tp57577_TGAC_v2_LG1	3141452	3141467	gene22457	76	-	5UTR
Tp57577_TGAC_v2_LG1	3142854	3142957	gene22457	544	-	3UTR
Tp57577_TGAC_v2_LG1	3182474	3182587	.	98	+	.
Tp57577_TGAC_v2_LG1	3197014	3197097	gene22456	109	+	3UTR
Tp57577_TGAC_v2_LG1	3249690	3249693	.	27	-	.
Tp57577_TGAC_v2_LG1	3275974	3276018	gene10274	22	+	CDS
Tp57577_TGAC_v2_LG1	3276241	3276279	gene10274	38	+	CDS
Tp57577_TGAC_v2_LG1	3283384	3283449	gene10273	87	+	3UTR
Tp57577_TGAC_v2_LG1	3287413	3287478	gene10275	26	+	3UTR
Tp57577_TGAC_v2_LG1	3308875	3308945	gene10262	81	-	3UTR
Tp57577_TGAC_v2_LG1	3317287	3317355	gene10260	33	-	3UTR
Tp57577_TGAC_v2_LG1	3317424	3317445	gene10260	27	-	3UTR
Tp57577_TGAC_v2_LG1	3323027	3323089	gene10258	36	-	3UTR
Tp57577_TGAC_v2_LG1	3337448	3337537	gene10277	67	+	3UTR
Tp57577_TGAC_v2_LG1	3338356	3338438	gene10277	25	+	CDS
Tp57577_TGAC_v2_LG1	3339866	3339909	.	57	-	.
Tp57577_TGAC_v2_LG1	3346433	3346528	gene10279	39	-	3UTR
Tp57577_TGAC_v2_LG1	3347331	3347385	.	50	+	.
Tp57577_TGAC_v2_LG1	3347555	3347674	gene10266	112	+	3UTR
Tp57577_TGAC_v2_LG1	3347925	3347981	gene10266	50	+	CDS
Tp57577_TGAC_v2_LG1	3348166	3348225	gene10266	65	+	CDS
Tp57577_TGAC_v2_LG1	3358252	3358317	gene10270	46	-	intron
Tp57577_TGAC_v2_LG1	3411129	3411242	gene10265	25	+	3UTR
Tp57577_TGAC_v2_LG1	3443947	3444080	.	1146	+	.
Tp57577_TGAC_v2_LG1	3444131	3444178	.	25	+	.
Tp57577_TGAC_v2_LG1	3444229	3444339	.	349	+	.
Tp57577_TGAC_v2_LG1	3452582	3452636	.	36	+	.
Tp57577_TGAC_v2_LG1	3457175	3457201	gene17026	21	+	3UTR
Tp57577_TGAC_v2_LG1	3472507	3472544	gene17057	24	-	CDS
Tp57577_TGAC_v2_LG1	3472624	3472641	gene17057	30	-	CDS
Tp57577_TGAC_v2_LG1	3472829	3472869	gene17057	52	-	AMB
Tp57577_TGAC_v2_LG1	3475131	3475208	gene17057	92	-	3UTR
Tp57577_TGAC_v2_LG1	3475266	3475273	gene17057	25	-	3UTR
Tp57577_TGAC_v2_LG1	3479481	3479613	gene17045	36	-	AMB
Tp57577_TGAC_v2_LG1	3491941	3492112	gene17033	1098	-	3UTR
Tp57577_TGAC_v2_LG1	3499626	3499674	gene17034	91	-	intron
Tp57577_TGAC_v2_LG1	3499849	3499930	gene17034	32	-	intron
Tp57577_TGAC_v2_LG1	3517296	3517336	gene17030	72	-	CDS
Tp57577_TGAC_v2_LG1	3519337	3519532	gene17030	108	-	3UTR
Tp57577_TGAC_v2_LG1	3521633	3521644	gene17056	109	-	intron
Tp57577_TGAC_v2_LG1	3523453	3523476	gene17037	71	+	intron
Tp57577_TGAC_v2_LG1	3523789	3523821	gene17037	36	+	5UTR
Tp57577_TGAC_v2_LG1	3528042	3528144	gene17015	275	+	3UTR
Tp57577_TGAC_v2_LG1	3542578	3542592	gene17041	27	-	CDS
Tp57577_TGAC_v2_LG1	3542896	3542955	gene17041	65	-	3UTR
Tp57577_TGAC_v2_LG1	3543729	3543783	gene17038	34	-	AMB
Tp57577_TGAC_v2_LG1	3543865	3543950	gene17038	995	-	intron
Tp57577_TGAC_v2_LG1	3546125	3546211	gene17038	53	-	intron
Tp57577_TGAC_v2_LG1	3564097	3564210	gene17016	264	+	3UTR
Tp57577_TGAC_v2_LG1	3565139	3565143	.	21	-	.
Tp57577_TGAC_v2_LG1	3565788	3565822	gene17016	32	+	CDS
Tp57577_TGAC_v2_LG1	3567213	3567286	gene17018	68	+	3UTR
Tp57577_TGAC_v2_LG1	3587014	3587145	gene17051	1068	+	3UTR
Tp57577_TGAC_v2_LG1	3589758	3589802	.	29	+	.
Tp57577_TGAC_v2_LG1	3589838	3589926	.	103	+	.
Tp57577_TGAC_v2_LG1	3593216	3593243	gene17028	64	+	CDS
Tp57577_TGAC_v2_LG1	3620717	3620720	gene17014	43	-	intron
Tp57577_TGAC_v2_LG1	3634332	3634547	gene17046	91	-	3UTR
Tp57577_TGAC_v2_LG1	3634608	3634636	gene17054	207	+	3UTR
Tp57577_TGAC_v2_LG1	3659589	3659700	gene17013	91	-	CDS
Tp57577_TGAC_v2_LG1	3659913	3659925	gene17013	21	-	CDS
Tp57577_TGAC_v2_LG1	3665565	3665658	gene17058	624	+	3UTR
Tp57577_TGAC_v2_LG1	3666006	3666040	gene17058	58	+	CDS
Tp57577_TGAC_v2_LG1	3666071	3666108	gene17058	52	+	CDS
Tp57577_TGAC_v2_LG1	3734805	3734926	gene17052	97	+	3UTR
Tp57577_TGAC_v2_LG1	3740536	3740634	gene17036	78	+	3UTR
Tp57577_TGAC_v2_LG1	3789841	3789986	gene857	81	-	3UTR
Tp57577_TGAC_v2_LG1	3791087	3791116	.	42	+	.
Tp57577_TGAC_v2_LG1	3826391	3826397	.	55	-	.
Tp57577_TGAC_v2_LG1	3826447	3826496	.	228	-	.
Tp57577_TGAC_v2_LG1	3826932	3827008	gene30563	23	+	intron
Tp57577_TGAC_v2_LG1	3833265	3833281	gene30561	24	-	CDS
Tp57577_TGAC_v2_LG1	3835388	3835490	.	32	-	.
Tp57577_TGAC_v2_LG1	3847674	3847744	gene30553	87	+	3UTR
Tp57577_TGAC_v2_LG1	3851264	3851341	gene30568	109	+	3UTR
Tp57577_TGAC_v2_LG1	3915303	3915342	gene30560	69	-	5UTR
Tp57577_TGAC_v2_LG1	3948819	3948845	gene30549	21	-	CDS
Tp57577_TGAC_v2_LG1	3949438	3949587	gene30549	201	-	AMB
Tp57577_TGAC_v2_LG1	3949720	3949933	gene30549	340	-	3UTR
Tp57577_TGAC_v2_LG1	3954894	3954989	gene30567	33	+	3UTR
Tp57577_TGAC_v2_LG1	3961859	3961930	gene30552	60	-	CDS
Tp57577_TGAC_v2_LG1	3966722	3966839	gene30548	52	-	3UTR
Tp57577_TGAC_v2_LG1	3969420	3969523	gene30564	45	+	3UTR
Tp57577_TGAC_v2_LG1	3969575	3969604	gene30564	41	+	3UTR
Tp57577_TGAC_v2_LG1	3980246	3980336	gene30559	42	-	3UTR
Tp57577_TGAC_v2_LG1	4002315	4002512	gene10392	82	+	3UTR
Tp57577_TGAC_v2_LG1	4021305	4021478	gene10395	178	+	3UTR
Tp57577_TGAC_v2_LG1	4023304	4023404	gene10395	28	+	CDS
Tp57577_TGAC_v2_LG1	4027313	4027339	gene10396	26	+	3UTR
Tp57577_TGAC_v2_LG1	4027584	4027604	gene10396	23	+	CDS
Tp57577_TGAC_v2_LG1	4028311	4028314	.	26	-	.
Tp57577_TGAC_v2_LG1	4031237	4031345	gene10396	791	+	AMB
Tp57577_TGAC_v2_LG1	4034555	4034609	gene10415	110	+	3UTR
Tp57577_TGAC_v2_LG1	4045039	4045179	gene10406	106	+	3UTR
Tp57577_TGAC_v2_LG1	4045253	4045281	gene10406	38	+	3UTR
Tp57577_TGAC_v2_LG1	4075811	4075820	.	28	-	.
Tp57577_TGAC_v2_LG1	4077252	4077275	gene10406	22	+	CDS
Tp57577_TGAC_v2_LG1	4094738	4094747	gene10428	98	+	CDS
Tp57577_TGAC_v2_LG1	4114013	4114057	gene10419	44	-	CDS
Tp57577_TGAC_v2_LG1	4114364	4114378	gene10419	43	-	CDS
Tp57577_TGAC_v2_LG1	4114688	4114757	gene10419	46	-	CDS
Tp57577_TGAC_v2_LG1	4115260	4115385	gene10419	162	-	3UTR
Tp57577_TGAC_v2_LG1	4121007	4121115	gene10386	121	-	3UTR
Tp57577_TGAC_v2_LG1	4122106	4122199	gene10432	47	+	3UTR
Tp57577_TGAC_v2_LG1	4129646	4129679	gene10432	22	+	CDS
Tp57577_TGAC_v2_LG1	4130100	4130163	gene10432	39	+	CDS
Tp57577_TGAC_v2_LG1	4138423	4138456	gene10409	21	-	3UTR
Tp57577_TGAC_v2_LG1	4138854	4138885	gene10405	116	+	3UTR
Tp57577_TGAC_v2_LG1	4142512	4142605	gene10411	63	+	3UTR
Tp57577_TGAC_v2_LG1	4144847	4144853	gene10411	258	+	5UTR
Tp57577_TGAC_v2_LG1	4162415	4162488	gene10390	140	+	3UTR
Tp57577_TGAC_v2_LG1	4170881	4170912	gene10423	25	-	3UTR
Tp57577_TGAC_v2_LG1	4174197	4174314	gene10422	96	+	3UTR
Tp57577_TGAC_v2_LG1	4178466	4178479	gene10422	50	+	CDS
Tp57577_TGAC_v2_LG1	4194358	4194415	gene10430	43	-	3UTR
Tp57577_TGAC_v2_LG1	4194588	4194649	gene10430	37	-	3UTR
Tp57577_TGAC_v2_LG1	4194918	4195010	.	27	-	.
Tp57577_TGAC_v2_LG1	4199088	4199100	gene10403	22	-	CDS
Tp57577_TGAC_v2_LG1	4199816	4199920	gene10403	152	-	3UTR
Tp57577_TGAC_v2_LG1	4203970	4204234	gene10408	972	+	3UTR
Tp57577_TGAC_v2_LG1	4204381	4204386	gene10408	41	+	CDS
Tp57577_TGAC_v2_LG1	4204426	4204450	gene10408	34	+	CDS
Tp57577_TGAC_v2_LG1	4204590	4204601	gene10408	61	+	CDS
Tp57577_TGAC_v2_LG1	4205999	4206020	gene10408	71	+	CDS
Tp57577_TGAC_v2_LG1	4214150	4214277	gene10426	73	-	3UTR
Tp57577_TGAC_v2_LG1	4224582	4224662	gene10398	42	-	3UTR
Tp57577_TGAC_v2_LG1	4224691	4224760	gene10398	34	-	3UTR
Tp57577_TGAC_v2_LG1	4240784	4240926	gene10385	58	-	3UTR
Tp57577_TGAC_v2_LG1	4281859	4282070	gene10427	143	-	3UTR
Tp57577_TGAC_v2_LG1	4294009	4294066	gene10397	71	-	AMB
Tp57577_TGAC_v2_LG1	4307984	4308045	gene10417	28	-	3UTR
Tp57577_TGAC_v2_LG1	4308223	4308298	gene10388	100	+	3UTR
Tp57577_TGAC_v2_LG1	4308360	4308401	gene10388	212	+	3UTR
Tp57577_TGAC_v2_LG1	4308595	4308612	gene10388	111	+	CDS
Tp57577_TGAC_v2_LG1	4308977	4309023	gene10388	37	+	AMB
Tp57577_TGAC_v2_LG1	4313426	4313712	gene10393	296	+	3UTR
Tp57577_TGAC_v2_LG1	4315368	4315377	gene10393	33	+	CDS
Tp57577_TGAC_v2_LG1	4315511	4315550	gene10393	59	+	CDS
Tp57577_TGAC_v2_LG1	4334980	4335098	gene10418	31	-	3UTR
Tp57577_TGAC_v2_LG1	4346299	4346402	gene10384	201	-	3UTR
Tp57577_TGAC_v2_LG1	4347693	4347743	gene10424	26	+	3UTR
Tp57577_TGAC_v2_LG1	4386558	4386604	gene16957	24	-	3UTR
Tp57577_TGAC_v2_LG1	4389412	4389415	.	75	-	.
Tp57577_TGAC_v2_LG1	4409562	4409637	gene16922	25	-	3UTR
Tp57577_TGAC_v2_LG1	4413447	4413525	gene16935	32	-	CDS
Tp57577_TGAC_v2_LG1	4415382	4415414	gene16935	33	-	3UTR
Tp57577_TGAC_v2_LG1	4415573	4415623	gene16935	24	-	3UTR
Tp57577_TGAC_v2_LG1	4425828	4425883	gene16954	52	-	intron
Tp57577_TGAC_v2_LG1	4431710	4431712	gene16954	40	-	3UTR
Tp57577_TGAC_v2_LG1	4433043	4433091	gene16936	36	-	AMB
Tp57577_TGAC_v2_LG1	4433197	4433355	gene16936	64	-	3UTR
Tp57577_TGAC_v2_LG1	4435997	4436016	gene16951	59	+	3UTR
Tp57577_TGAC_v2_LG1	4438123	4438126	.	36	-	.
Tp57577_TGAC_v2_LG1	4445820	4445874	gene16940	52	+	3UTR
Tp57577_TGAC_v2_LG1	4445953	4446050	gene16940	494	+	3UTR
Tp57577_TGAC_v2_LG1	4448608	4448637	.	28	-	.
Tp57577_TGAC_v2_LG1	4449431	4449433	.	89	-	.
Tp57577_TGAC_v2_LG1	4457634	4457639	.	21	-	.
Tp57577_TGAC_v2_LG1	4466863	4466995	gene16955	25	-	3UTR
Tp57577_TGAC_v2_LG1	4482119	4482228	gene16950	80	-	3UTR
Tp57577_TGAC_v2_LG1	4519537	4519584	gene16956	25	+	3UTR
Tp57577_TGAC_v2_LG1	4529408	4529480	gene16941	32	-	5UTR
Tp57577_TGAC_v2_LG1	4536828	4536929	.	28	-	.
Tp57577_TGAC_v2_LG1	4539419	4539522	gene16944	38	-	3UTR
Tp57577_TGAC_v2_LG1	4548536	4548654	gene16958	57	-	3UTR
Tp57577_TGAC_v2_LG1	4562200	4562202	.	36	-	.
Tp57577_TGAC_v2_LG1	4571133	4571321	.	266	-	.
Tp57577_TGAC_v2_LG1	4571391	4571460	.	94	-	.
Tp57577_TGAC_v2_LG1	4600281	4600494	.	296	-	.
Tp57577_TGAC_v2_LG1	4626388	4626493	.	71	+	.
Tp57577_TGAC_v2_LG1	4630636	4630641	gene16930	68	+	intron
Tp57577_TGAC_v2_LG1	4647415	4647503	gene16928	144	-	CDS
Tp57577_TGAC_v2_LG1	4647538	4647569	gene16928	36	-	CDS
Tp57577_TGAC_v2_LG1	4647610	4647638	gene16928	29	-	CDS
Tp57577_TGAC_v2_LG1	4647857	4647893	gene16928	208	-	CDS
Tp57577_TGAC_v2_LG1	4648105	4648128	gene16928	29	-	AMB
Tp57577_TGAC_v2_LG1	4648710	4648807	gene16928	684	-	3UTR
Tp57577_TGAC_v2_LG1	4652342	4652379	.	22	-	.
Tp57577_TGAC_v2_LG1	4657040	4657091	gene16949	156	+	intron
Tp57577_TGAC_v2_LG1	4657218	4657285	gene16949	39	+	intron
Tp57577_TGAC_v2_LG1	4659124	4659153	gene16949	23	+	CDS
Tp57577_TGAC_v2_LG1	4660223	4660241	gene16949	21	+	CDS
Tp57577_TGAC_v2_LG1	4662871	4662883	gene16949	35	+	AMB
Tp57577_TGAC_v2_LG1	4664330	4664335	gene16949	148	+	5UTR
Tp57577_TGAC_v2_LG1	4684431	4684437	.	54	+	.
Tp57577_TGAC_v2_LG1	4717667	4717738	gene22326	96	+	CDS
Tp57577_TGAC_v2_LG1	4721355	4721511	gene22330	22	+	3UTR
Tp57577_TGAC_v2_LG1	4737590	4737627	.	125	-	.
Tp57577_TGAC_v2_LG1	4763252	4763303	gene22331	75	-	3UTR
Tp57577_TGAC_v2_LG1	4775721	4775772	.	25	+	.
Tp57577_TGAC_v2_LG1	4775800	4775867	.	25	+	.
Tp57577_TGAC_v2_LG1	4788931	4789010	gene22329	24	-	3UTR
Tp57577_TGAC_v2_LG1	4796337	4796400	gene22323	130	-	3UTR
Tp57577_TGAC_v2_LG1	4813232	4813286	gene21822	214	+	3UTR
Tp57577_TGAC_v2_LG1	4813357	4813400	gene21822	22	+	3UTR
Tp57577_TGAC_v2_LG1	4816001	4816057	gene21822	27	+	5UTR
Tp57577_TGAC_v2_LG1	4826713	4826756	gene21819	31	-	3UTR
Tp57577_TGAC_v2_LG1	4827437	4827524	gene21821	46	+	3UTR
Tp57577_TGAC_v2_LG1	4870883	4870913	.	23	+	.
Tp57577_TGAC_v2_LG1	4886400	4886631	gene6090	156	-	3UTR
Tp57577_TGAC_v2_LG1	4889338	4889356	.	24	-	.
Tp57577_TGAC_v2_LG1	4905849	4905924	gene6072	32	-	3UTR
Tp57577_TGAC_v2_LG1	4943852	4943887	gene6084	84	-	CDS
Tp57577_TGAC_v2_LG1	4944082	4944134	gene6084	32	-	3UTR
Tp57577_TGAC_v2_LG1	4944377	4944588	gene6084	688	-	3UTR
Tp57577_TGAC_v2_LG1	4967002	4967041	gene6097	24	+	intron
Tp57577_TGAC_v2_LG1	4967026	4967040	.	30	-	.
Tp57577_TGAC_v2_LG1	4977762	4977765	.	151	+	.
Tp57577_TGAC_v2_LG1	5007098	5007179	.	87	-	.
Tp57577_TGAC_v2_LG1	5007205	5007270	.	57	-	.
Tp57577_TGAC_v2_LG1	5058676	5058684	.	30	-	.
Tp57577_TGAC_v2_LG1	5068742	5068832	gene6078	24	-	3UTR
Tp57577_TGAC_v2_LG1	5095297	5095341	gene6074	43	+	3UTR
Tp57577_TGAC_v2_LG1	5096542	5096568	gene6074	24	+	5UTR
Tp57577_TGAC_v2_LG1	5111452	5111551	gene6060	84	-	3UTR
Tp57577_TGAC_v2_LG1	5115830	5115860	gene6039	77	+	3UTR
Tp57577_TGAC_v2_LG1	5174106	5174225	gene6069	357	-	3UTR
Tp57577_TGAC_v2_LG1	5175313	5175406	.	3117	-	.
Tp57577_TGAC_v2_LG1	5182059	5182139	.	35	+	.
Tp57577_TGAC_v2_LG1	5197477	5197635	gene6029	319	+	3UTR
Tp57577_TGAC_v2_LG1	5204997	5205004	.	23	+	.
Tp57577_TGAC_v2_LG1	5216343	5216546	gene6086	81	+	3UTR
Tp57577_TGAC_v2_LG1	5253431	5253563	gene6103	131	+	3UTR
Tp57577_TGAC_v2_LG1	5287208	5287306	gene6036	26	+	3UTR
Tp57577_TGAC_v2_LG1	5287253	5287304	gene6062	26	-	3UTR
Tp57577_TGAC_v2_LG1	5288564	5288580	gene6036	191	+	CDS
Tp57577_TGAC_v2_LG1	5288705	5288753	gene6036	50	+	CDS
Tp57577_TGAC_v2_LG1	5289853	5289895	gene6040	33	+	intron
Tp57577_TGAC_v2_LG1	5290197	5290204	gene6040	59	+	intron
Tp57577_TGAC_v2_LG1	5315574	5315577	.	95	+	.
Tp57577_TGAC_v2_LG1	5383671	5383755	gene6081	200	-	3UTR
Tp57577_TGAC_v2_LG1	5386822	5386828	gene6033	36	-	intron
Tp57577_TGAC_v2_LG1	5396103	5396166	gene6038	60	+	3UTR
Tp57577_TGAC_v2_LG1	5429279	5429305	gene6092	21	+	CDS
Tp57577_TGAC_v2_LG1	5431879	5431883	gene6092	22	+	intron
Tp57577_TGAC_v2_LG1	5433358	5433361	gene6092	42	+	intron
Tp57577_TGAC_v2_LG1	5437492	5437601	gene6113	65	+	3UTR
Tp57577_TGAC_v2_LG1	5454304	5454455	gene6112	126	-	3UTR
Tp57577_TGAC_v2_LG1	5468472	5468505	gene6080	148	+	3UTR
Tp57577_TGAC_v2_LG1	5470773	5470774	gene6080	22	+	CDS
Tp57577_TGAC_v2_LG1	5477398	5477434	.	24	+	.
Tp57577_TGAC_v2_LG1	5478771	5478853	.	44	+	.
Tp57577_TGAC_v2_LG1	5539053	5539119	gene6073	64	+	3UTR
Tp57577_TGAC_v2_LG1	5568834	5569072	gene6037	244	+	3UTR
Tp57577_TGAC_v2_LG1	5584554	5584574	gene6047	22	+	3UTR
Tp57577_TGAC_v2_LG1	5609064	5609066	.	160	-	.
Tp57577_TGAC_v2_LG1	5641160	5641412	gene36342	2543	+	3UTR
Tp57577_TGAC_v2_LG1	5641945	5641961	gene36342	46	+	5UTR
Tp57577_TGAC_v2_LG1	5683492	5683584	gene24711	24	-	3UTR
Tp57577_TGAC_v2_LG1	5707947	5708052	gene24709	100	-	3UTR
Tp57577_TGAC_v2_LG1	5725393	5725401	.	64	+	.
Tp57577_TGAC_v2_LG1	5787542	5787574	gene10078	45	+	CDS
Tp57577_TGAC_v2_LG1	5796020	5796201	gene10084	354	-	3UTR
Tp57577_TGAC_v2_LG1	5809694	5809852	gene10068	59	+	3UTR
Tp57577_TGAC_v2_LG1	5809885	5809965	gene10068	317	+	3UTR
Tp57577_TGAC_v2_LG1	5814041	5814042	gene10068	21	+	intron
Tp57577_TGAC_v2_LG1	5831323	5831362	gene10077	24	-	AMB
Tp57577_TGAC_v2_LG1	5831870	5832201	gene10077	1963	-	3UTR
Tp57577_TGAC_v2_LG1	5840031	5840073	gene10081	21	+	AMB
Tp57577_TGAC_v2_LG1	5882706	5882761	gene10083	54	+	3UTR
Tp57577_TGAC_v2_LG1	5894218	5894313	gene10080	46	+	3UTR
Tp57577_TGAC_v2_LG1	5941375	5941487	gene4890	71	-	3UTR
Tp57577_TGAC_v2_LG1	5964566	5964599	gene4877	46	-	3UTR
Tp57577_TGAC_v2_LG1	5964699	5964907	gene4877	228	-	3UTR
Tp57577_TGAC_v2_LG1	5978527	5978601	gene4937	64	-	3UTR
Tp57577_TGAC_v2_LG1	5998208	5998312	gene4938	69	+	3UTR
Tp57577_TGAC_v2_LG1	6010540	6010566	gene4886	34	-	3UTR
Tp57577_TGAC_v2_LG1	6010595	6010748	gene4886	108	-	3UTR
Tp57577_TGAC_v2_LG1	6024985	6025034	gene4849	22	+	intron
Tp57577_TGAC_v2_LG1	6025063	6025129	gene4849	26	+	intron
Tp57577_TGAC_v2_LG1	6031766	6031802	gene4835	102	-	AMB
Tp57577_TGAC_v2_LG1	6039652	6039706	gene4835	27	-	3UTR
Tp57577_TGAC_v2_LG1	6039800	6039866	gene4835	23	-	3UTR
Tp57577_TGAC_v2_LG1	6052490	6052522	gene4844	94	-	CDS
Tp57577_TGAC_v2_LG1	6052602	6052624	gene4844	32	-	CDS
Tp57577_TGAC_v2_LG1	6052769	6052773	.	42	+	.
Tp57577_TGAC_v2_LG1	6053386	6053536	gene4844	58	-	3UTR
Tp57577_TGAC_v2_LG1	6054896	6055079	.	130	+	.
Tp57577_TGAC_v2_LG1	6055159	6055187	gene4918	234	+	3UTR
Tp57577_TGAC_v2_LG1	6064242	6064548	gene4860	1130	+	3UTR
Tp57577_TGAC_v2_LG1	6064578	6064580	gene4860	50	+	3UTR
Tp57577_TGAC_v2_LG1	6082253	6082306	gene4838	69	-	CDS
Tp57577_TGAC_v2_LG1	6087469	6087579	gene4838	71	-	3UTR
Tp57577_TGAC_v2_LG1	6126183	6126196	gene4908	33	-	3UTR
Tp57577_TGAC_v2_LG1	6127027	6127134	gene4856	289	+	AMB
Tp57577_TGAC_v2_LG1	6130773	6130795	gene4856	55	+	5UTR
Tp57577_TGAC_v2_LG1	6135430	6135498	.	37	+	.
Tp57577_TGAC_v2_LG1	6169539	6169587	gene4926	21	-	3UTR
Tp57577_TGAC_v2_LG1	6171182	6171474	gene4846	375	+	3UTR
Tp57577_TGAC_v2_LG1	6182886	6182941	gene4825	30	-	3UTR
Tp57577_TGAC_v2_LG1	6190860	6190973	gene4826	450	-	3UTR
Tp57577_TGAC_v2_LG1	6191080	6191107	gene4826	55	-	3UTR
Tp57577_TGAC_v2_LG1	6200828	6200845	.	21	+	.
Tp57577_TGAC_v2_LG1	6216945	6216960	.	23	-	.
Tp57577_TGAC_v2_LG1	6232110	6232247	gene4924	24	+	3UTR
Tp57577_TGAC_v2_LG1	6236846	6236935	gene4830	32	+	3UTR
Tp57577_TGAC_v2_LG1	6245834	6245950	gene4881	35	+	3UTR
Tp57577_TGAC_v2_LG1	6262934	6262995	gene4883	37	+	3UTR
Tp57577_TGAC_v2_LG1	6263024	6263093	gene4883	77	+	3UTR
Tp57577_TGAC_v2_LG1	6273396	6273450	gene4901	34	+	3UTR
Tp57577_TGAC_v2_LG1	6274497	6274509	.	30	-	.
Tp57577_TGAC_v2_LG1	6291987	6292104	gene4821	451	-	3UTR
Tp57577_TGAC_v2_LG1	6322814	6322849	gene4897	71	+	3UTR
Tp57577_TGAC_v2_LG1	6336464	6336527	gene4906	39	-	3UTR
Tp57577_TGAC_v2_LG1	6336636	6336744	gene4885	82	+	3UTR
Tp57577_TGAC_v2_LG1	6339479	6339551	gene4941	75	+	3UTR
Tp57577_TGAC_v2_LG1	6352666	6352971	gene4882	268	+	3UTR
Tp57577_TGAC_v2_LG1	6359256	6359270	.	36	+	.
Tp57577_TGAC_v2_LG1	6360413	6360429	.	30	+	.
Tp57577_TGAC_v2_LG1	6364979	6365068	gene4916	139	+	3UTR
Tp57577_TGAC_v2_LG1	6365094	6365216	gene4916	39	+	3UTR
Tp57577_TGAC_v2_LG1	6375750	6375758	.	54	-	.
Tp57577_TGAC_v2_LG1	6402358	6402524	gene4824	44	-	3UTR
Tp57577_TGAC_v2_LG1	6430419	6430531	gene4859	54	+	3UTR
Tp57577_TGAC_v2_LG1	6444360	6444394	gene4943	39	-	3UTR
Tp57577_TGAC_v2_LG1	6487778	6487822	gene4867	32	-	intron
Tp57577_TGAC_v2_LG1	6491304	6491417	.	71	+	.
Tp57577_TGAC_v2_LG1	6494813	6494822	.	27	+	.
Tp57577_TGAC_v2_LG1	6512570	6512779	gene4913	97	-	AMB
Tp57577_TGAC_v2_LG1	6514941	6514956	gene4913	363	-	intron
Tp57577_TGAC_v2_LG1	6529274	6529278	gene4870	24	-	intron
Tp57577_TGAC_v2_LG1	6560761	6560778	.	55	+	.
Tp57577_TGAC_v2_LG1	6560830	6560833	.	120	+	.
Tp57577_TGAC_v2_LG1	6560897	6560923	.	33	+	.
Tp57577_TGAC_v2_LG1	6561051	6561110	.	5833	+	.
Tp57577_TGAC_v2_LG1	6561216	6561218	.	31	+	.
Tp57577_TGAC_v2_LG1	6563992	6564096	gene4935	87	+	3UTR
Tp57577_TGAC_v2_LG1	6567142	6567148	gene4935	25	+	5UTR
Tp57577_TGAC_v2_LG1	6570889	6571082	gene4907	1456	+	3UTR
Tp57577_TGAC_v2_LG1	6581715	6581842	gene4903	30	+	3UTR
Tp57577_TGAC_v2_LG1	6586982	6587011	gene4898	36	-	CDS
Tp57577_TGAC_v2_LG1	6589608	6589614	.	21	+	.
Tp57577_TGAC_v2_LG1	6600520	6600682	gene4880	279	+	3UTR
Tp57577_TGAC_v2_LG1	6612203	6612342	gene4895	143	-	AMB
Tp57577_TGAC_v2_LG1	6613469	6613538	gene4831	41	+	3UTR
Tp57577_TGAC_v2_LG1	6635322	6635360	gene4919	29	-	3UTR
Tp57577_TGAC_v2_LG1	6635386	6635445	gene4919	85	-	3UTR
Tp57577_TGAC_v2_LG1	6636083	6636151	.	167	-	.
Tp57577_TGAC_v2_LG1	6639041	6639062	gene4852	34	-	CDS
Tp57577_TGAC_v2_LG1	6641708	6641782	gene4852	204	-	3UTR
Tp57577_TGAC_v2_LG1	6642103	6642183	gene4879	21	+	3UTR
Tp57577_TGAC_v2_LG1	6644246	6644259	gene4879	29	+	CDS
Tp57577_TGAC_v2_LG1	6650354	6650370	.	28	-	.
Tp57577_TGAC_v2_LG1	6666500	6666546	gene4936	47	-	3UTR
Tp57577_TGAC_v2_LG1	6673802	6673883	gene4892	54	-	3UTR
Tp57577_TGAC_v2_LG1	6675277	6675546	gene4884	76149	+	AMB
Tp57577_TGAC_v2_LG1	6675678	6675726	gene4884	794	+	CDS
Tp57577_TGAC_v2_LG1	6676202	6676261	gene4884	83	+	CDS
Tp57577_TGAC_v2_LG1	6676340	6676374	gene4884	23150	+	5UTR
Tp57577_TGAC_v2_LG1	6684198	6684299	gene4933	135	-	3UTR
Tp57577_TGAC_v2_LG1	6700184	6700274	gene4865	92	+	3UTR
Tp57577_TGAC_v2_LG1	6714312	6714405	gene4889	34	+	3UTR
Tp57577_TGAC_v2_LG1	6750717	6750818	gene2639	56	-	3UTR
Tp57577_TGAC_v2_LG1	6757857	6757927	gene2602	195	+	3UTR
Tp57577_TGAC_v2_LG1	6759244	6759365	gene2602	52	+	CDS
Tp57577_TGAC_v2_LG1	6762790	6762857	gene2602	46	+	CDS
Tp57577_TGAC_v2_LG1	6809308	6809405	gene2603	34	-	3UTR
Tp57577_TGAC_v2_LG1	6834167	6834319	gene2596	250	+	3UTR
Tp57577_TGAC_v2_LG1	6834419	6834515	gene2596	44	+	3UTR
Tp57577_TGAC_v2_LG1	6847701	6847703	.	21	+	.
Tp57577_TGAC_v2_LG1	6851590	6851624	gene2615	28	-	3UTR
Tp57577_TGAC_v2_LG1	6871030	6871048	gene2604	28	-	5UTR
Tp57577_TGAC_v2_LG1	6880195	6880268	gene2613	64	+	3UTR
Tp57577_TGAC_v2_LG1	6880474	6880499	gene2613	22	+	3UTR
Tp57577_TGAC_v2_LG1	6883498	6883565	gene2613	64	+	CDS
Tp57577_TGAC_v2_LG1	6890974	6891229	gene2613	153	+	CDS
Tp57577_TGAC_v2_LG1	6891295	6891332	gene2613	48	+	CDS
Tp57577_TGAC_v2_LG1	6896281	6896295	gene2626	23	-	5UTR
Tp57577_TGAC_v2_LG1	6896320	6896335	gene2626	39	-	CDS
Tp57577_TGAC_v2_LG1	6896720	6896791	gene2626	52	-	AMB
Tp57577_TGAC_v2_LG1	6897750	6897769	gene2626	117	-	CDS
Tp57577_TGAC_v2_LG1	6897831	6897913	gene2626	180	-	3UTR
Tp57577_TGAC_v2_LG1	6897946	6898067	gene2626	745	-	3UTR
Tp57577_TGAC_v2_LG1	6898915	6899128	gene2631	487	+	3UTR
Tp57577_TGAC_v2_LG1	6899360	6899398	gene2631	59	+	CDS
Tp57577_TGAC_v2_LG1	6899612	6899623	gene2631	27	+	CDS
Tp57577_TGAC_v2_LG1	6900231	6900241	gene2631	29	+	CDS
Tp57577_TGAC_v2_LG1	6939116	6939138	.	40	-	.
Tp57577_TGAC_v2_LG1	6946722	6946866	gene2612	40	-	3UTR
Tp57577_TGAC_v2_LG1	6950331	6950459	gene2589	121	-	AMB
Tp57577_TGAC_v2_LG1	6951604	6951614	gene2628	49	-	CDS
Tp57577_TGAC_v2_LG1	6951686	6951695	gene2628	143	-	CDS
Tp57577_TGAC_v2_LG1	6954119	6954127	.	144	-	.
Tp57577_TGAC_v2_LG1	6962483	6962491	.	315	-	.
Tp57577_TGAC_v2_LG1	6963674	6963881	gene2610	170	+	3UTR
Tp57577_TGAC_v2_LG1	6987317	6987367	gene2636	28	+	3UTR
Tp57577_TGAC_v2_LG1	6997571	6997597	gene2618	24	+	3UTR
Tp57577_TGAC_v2_LG1	7019369	7019386	.	62	-	.
Tp57577_TGAC_v2_LG1	7021655	7021656	.	36	+	.
Tp57577_TGAC_v2_LG1	7025296	7025378	gene2638	137	+	3UTR
Tp57577_TGAC_v2_LG1	7052995	7052996	.	40	-	.
Tp57577_TGAC_v2_LG1	7060108	7060156	gene2609	105	-	3UTR
Tp57577_TGAC_v2_LG1	7071551	7071560	.	21	+	.
Tp57577_TGAC_v2_LG1	7082026	7082044	.	280	+	.
Tp57577_TGAC_v2_LG1	7084676	7084703	.	1096	-	.
Tp57577_TGAC_v2_LG1	7099082	7099088	gene2634	40	-	5UTR
Tp57577_TGAC_v2_LG1	7099279	7099311	gene2634	22	-	CDS
Tp57577_TGAC_v2_LG1	7099515	7099566	gene2634	156	-	CDS
Tp57577_TGAC_v2_LG1	7099800	7099898	gene2634	1089	-	3UTR
Tp57577_TGAC_v2_LG1	7099980	7100063	gene2597	30	+	3UTR
Tp57577_TGAC_v2_LG1	7115057	7115126	gene2599	30	+	3UTR
Tp57577_TGAC_v2_LG1	7121832	7121934	gene2625	89	+	3UTR
Tp57577_TGAC_v2_LG1	7137343	7137344	gene2643	36	-	3UTR
Tp57577_TGAC_v2_LG1	7137526	7137534	gene2643	24	-	3UTR
Tp57577_TGAC_v2_LG1	7146462	7146489	gene2594	25	-	CDS
Tp57577_TGAC_v2_LG1	7146960	7146997	gene2594	23	-	3UTR
Tp57577_TGAC_v2_LG1	7148789	7148839	.	42	-	.
Tp57577_TGAC_v2_LG1	7152565	7152602	gene2585	76	-	CDS
Tp57577_TGAC_v2_LG1	7154072	7154196	gene2585	463	-	3UTR
Tp57577_TGAC_v2_LG1	7181295	7181351	gene2617	30	-	3UTR
Tp57577_TGAC_v2_LG1	7189337	7189390	gene2623	26	+	3UTR
Tp57577_TGAC_v2_LG1	7198003	7198018	.	53	+	.
Tp57577_TGAC_v2_LG1	7200171	7200220	gene2621	75	-	AMB
Tp57577_TGAC_v2_LG1	7201470	7201647	gene2621	202	-	3UTR
Tp57577_TGAC_v2_LG1	7210318	7210495	gene2590	25	+	3UTR
Tp57577_TGAC_v2_LG1	7226983	7227154	gene2642	89	+	AMB
Tp57577_TGAC_v2_LG1	7235199	7235201	.	28	-	.
Tp57577_TGAC_v2_LG1	7238671	7238717	gene2593	32	-	CDS
Tp57577_TGAC_v2_LG1	7239263	7239303	gene2593	75	-	CDS
Tp57577_TGAC_v2_LG1	7241116	7241274	gene2593	1719	-	3UTR
Tp57577_TGAC_v2_LG1	7264499	7264535	.	31	-	.
Tp57577_TGAC_v2_LG1	7314395	7314528	gene21607	172	+	3UTR
Tp57577_TGAC_v2_LG1	7331199	7331209	.	29	-	.
Tp57577_TGAC_v2_LG1	7339009	7339095	gene21609	55	-	3UTR
Tp57577_TGAC_v2_LG1	7342595	7342602	.	31	-	.
Tp57577_TGAC_v2_LG1	7345836	7345839	.	52	-	.
Tp57577_TGAC_v2_LG1	7352820	7352956	gene21619	56	+	3UTR
Tp57577_TGAC_v2_LG1	7352989	7353052	gene21619	101	+	3UTR
Tp57577_TGAC_v2_LG1	7361555	7361568	gene21619	159	+	intron
Tp57577_TGAC_v2_LG1	7370491	7370560	gene21611	26	-	3UTR
Tp57577_TGAC_v2_LG1	7370598	7370682	gene21611	82	-	3UTR
Tp57577_TGAC_v2_LG1	7387487	7387526	gene21600	62	-	3UTR
Tp57577_TGAC_v2_LG1	7387556	7387621	.	34	-	.
Tp57577_TGAC_v2_LG1	7392934	7393010	gene21620	39	-	3UTR
Tp57577_TGAC_v2_LG1	7393104	7393214	gene21620	47	-	3UTR
Tp57577_TGAC_v2_LG1	7396600	7396682	gene21601	21	+	3UTR
Tp57577_TGAC_v2_LG1	7419044	7419113	gene21608	50	+	3UTR
Tp57577_TGAC_v2_LG1	7426794	7426980	gene21604	744	+	3UTR
Tp57577_TGAC_v2_LG1	7453725	7453751	gene21599	39	+	3UTR
Tp57577_TGAC_v2_LG1	7460984	7461050	gene21618	57	+	3UTR
Tp57577_TGAC_v2_LG1	7461075	7461221	gene21618	536	+	3UTR
Tp57577_TGAC_v2_LG1	7462475	7462506	gene21618	56	+	AMB
Tp57577_TGAC_v2_LG1	7464855	7464863	gene21618	29	+	CDS
Tp57577_TGAC_v2_LG1	7472838	7472867	gene21605	60	+	CDS
Tp57577_TGAC_v2_LG1	7525431	7525443	.	21	-	.
Tp57577_TGAC_v2_LG1	7530977	7531012	.	46	+	.
Tp57577_TGAC_v2_LG1	7541431	7541436	.	24	-	.
Tp57577_TGAC_v2_LG1	7554482	7554536	gene32757	21	+	3UTR
Tp57577_TGAC_v2_LG1	7575543	7575572	gene32787	62	-	CDS
Tp57577_TGAC_v2_LG1	7578939	7579048	gene32787	33	-	3UTR
Tp57577_TGAC_v2_LG1	7594099	7594180	.	77	-	.
Tp57577_TGAC_v2_LG1	7594345	7594691	gene32789	13028	+	3UTR
Tp57577_TGAC_v2_LG1	7594744	7594752	gene32789	27	+	3UTR
Tp57577_TGAC_v2_LG1	7595627	7595662	gene32789	1454	+	CDS
Tp57577_TGAC_v2_LG1	7601211	7601221	.	22	+	.
Tp57577_TGAC_v2_LG1	7604950	7604996	gene32793	34	-	3UTR
Tp57577_TGAC_v2_LG1	7605026	7605082	gene32793	103	-	3UTR
Tp57577_TGAC_v2_LG1	7605560	7605578	.	24	-	.
Tp57577_TGAC_v2_LG1	7613091	7613097	.	590	-	.
Tp57577_TGAC_v2_LG1	7616704	7616720	gene32771	23	-	AMB
Tp57577_TGAC_v2_LG1	7617561	7617622	gene32771	212	-	3UTR
Tp57577_TGAC_v2_LG1	7630814	7630818	gene32784	46	+	intron
Tp57577_TGAC_v2_LG1	7642975	7643082	gene32797	49	+	3UTR
Tp57577_TGAC_v2_LG1	7672233	7672302	gene32760	46	-	AMB
Tp57577_TGAC_v2_LG1	7683213	7683223	gene32788	97	-	5UTR
Tp57577_TGAC_v2_LG1	7686346	7686477	gene32788	234	-	3UTR
Tp57577_TGAC_v2_LG1	7705950	7706049	gene32772	44	+	3UTR
Tp57577_TGAC_v2_LG1	7728700	7728923	gene32792	511	+	3UTR
Tp57577_TGAC_v2_LG1	7731039	7731094	gene32792	75	+	5UTR
Tp57577_TGAC_v2_LG1	7749551	7749579	gene32763	22	+	3UTR
Tp57577_TGAC_v2_LG1	7754499	7754504	.	142	-	.
Tp57577_TGAC_v2_LG1	7756823	7756860	gene32777	41	+	3UTR
Tp57577_TGAC_v2_LG1	7781304	7781321	.	50	+	.
Tp57577_TGAC_v2_LG1	7814418	7814426	gene32769	37	-	5UTR
Tp57577_TGAC_v2_LG1	7815357	7815402	gene32769	22	-	CDS
Tp57577_TGAC_v2_LG1	7815459	7815475	gene32769	43	-	CDS
Tp57577_TGAC_v2_LG1	7815780	7815800	gene32769	25	-	CDS
Tp57577_TGAC_v2_LG1	7816175	7816287	gene32769	95	-	3UTR
Tp57577_TGAC_v2_LG1	7816348	7816429	gene32769	249	-	3UTR
Tp57577_TGAC_v2_LG1	7844256	7844263	gene32768	29	-	intron
Tp57577_TGAC_v2_LG1	7847221	7847320	gene32768	27	-	3UTR
Tp57577_TGAC_v2_LG1	7847395	7847476	gene32768	36	-	3UTR
Tp57577_TGAC_v2_LG1	7851913	7852050	gene32786	226	+	3UTR
Tp57577_TGAC_v2_LG1	7855449	7855450	gene32786	40	+	5UTR
Tp57577_TGAC_v2_LG1	7867064	7867069	.	42	+	.
Tp57577_TGAC_v2_LG1	7900716	7900746	gene32796	247	+	3UTR
Tp57577_TGAC_v2_LG1	7935159	7935171	gene26966	45	+	CDS
Tp57577_TGAC_v2_LG1	7935242	7935250	gene26966	21	+	AMB
Tp57577_TGAC_v2_LG1	7997978	7997982	.	43	+	.
Tp57577_TGAC_v2_LG1	8047339	8047445	.	38	+	.
Tp57577_TGAC_v2_LG1	8050245	8050373	.	74	+	.
Tp57577_TGAC_v2_LG1	8058939	8059190	gene26971	839	-	CDS
Tp57577_TGAC_v2_LG1	8059267	8059446	gene26971	98	-	AMB
Tp57577_TGAC_v2_LG1	8059483	8059625	gene26971	407	-	3UTR
Tp57577_TGAC_v2_LG1	8085307	8085329	gene26972	23	-	CDS
Tp57577_TGAC_v2_LG1	8086000	8086327	gene26972	1809	-	3UTR
Tp57577_TGAC_v2_LG1	8089182	8089205	gene27011	76	-	3UTR
Tp57577_TGAC_v2_LG1	8089259	8089336	gene27011	74	-	3UTR
Tp57577_TGAC_v2_LG1	8092036	8092046	gene27016	653	-	AMB
Tp57577_TGAC_v2_LG1	8092099	8092244	gene27016	985	-	3UTR
Tp57577_TGAC_v2_LG1	8092799	8093002	.	731	-	.
Tp57577_TGAC_v2_LG1	8095616	8095627	gene26997	107	-	5UTR
Tp57577_TGAC_v2_LG1	8096208	8096245	gene26997	101	-	AMB
Tp57577_TGAC_v2_LG1	8096282	8096439	gene26997	1260	-	3UTR
Tp57577_TGAC_v2_LG1	8132074	8132091	gene26992	53	+	3UTR
Tp57577_TGAC_v2_LG1	8132139	8132203	gene26992	86	+	3UTR
Tp57577_TGAC_v2_LG1	8159431	8159483	.	33	-	.
Tp57577_TGAC_v2_LG1	8174675	8174813	gene27004	83	+	3UTR
Tp57577_TGAC_v2_LG1	8197255	8197277	gene27015	30	-	3UTR
Tp57577_TGAC_v2_LG1	8197456	8197517	gene27015	33	-	3UTR
Tp57577_TGAC_v2_LG1	8198154	8198323	gene26998	277	+	3UTR
Tp57577_TGAC_v2_LG1	8201730	8201732	gene26998	23	+	CDS
Tp57577_TGAC_v2_LG1	8203076	8203177	gene27018	111	+	3UTR
Tp57577_TGAC_v2_LG1	8210003	8210078	gene26960	683	+	3UTR
Tp57577_TGAC_v2_LG1	8210870	8210875	gene26960	50	+	CDS
Tp57577_TGAC_v2_LG1	8211000	8211010	gene26960	105	+	5UTR
Tp57577_TGAC_v2_LG1	8231991	8232023	gene27012	22	-	intron
Tp57577_TGAC_v2_LG1	8232068	8232084	gene27012	27	-	intron
Tp57577_TGAC_v2_LG1	8243864	8243868	.	86	-	.
Tp57577_TGAC_v2_LG1	8249939	8250046	gene26991	170	-	AMB
Tp57577_TGAC_v2_LG1	8250254	8250364	gene26991	948	-	3UTR
Tp57577_TGAC_v2_LG1	8251804	8251890	gene26977	105	+	3UTR
Tp57577_TGAC_v2_LG1	8253708	8253716	gene26977	21	+	CDS
Tp57577_TGAC_v2_LG1	8268022	8268164	gene26968	197	+	3UTR
Tp57577_TGAC_v2_LG1	8351005	8351039	gene26962	25	-	CDS
Tp57577_TGAC_v2_LG1	8351760	8351768	gene26962	23	-	CDS
Tp57577_TGAC_v2_LG1	8352208	8352231	gene26962	30	-	CDS
Tp57577_TGAC_v2_LG1	8353352	8353430	gene26962	31	-	CDS
Tp57577_TGAC_v2_LG1	8360245	8360377	gene27017	47	-	3UTR
Tp57577_TGAC_v2_LG1	8363913	8363916	gene26967	33	-	intron
Tp57577_TGAC_v2_LG1	8365880	8365955	gene26967	32	-	3UTR
Tp57577_TGAC_v2_LG1	8374400	8374418	gene26984	22	+	CDS
Tp57577_TGAC_v2_LG1	8409004	8409005	.	53	+	.
Tp57577_TGAC_v2_LG1	8412028	8412097	gene21570	24	-	3UTR
Tp57577_TGAC_v2_LG1	8412390	8412392	.	1181	+	.
Tp57577_TGAC_v2_LG1	8418959	8418968	gene21567	23	-	CDS
Tp57577_TGAC_v2_LG1	8420071	8420306	gene21567	104	-	3UTR
Tp57577_TGAC_v2_LG1	8423408	8423421	gene21571	31	-	CDS
Tp57577_TGAC_v2_LG1	8424262	8424334	gene21571	241	-	3UTR
Tp57577_TGAC_v2_LG1	8424363	8424430	gene21571	46	-	3UTR
Tp57577_TGAC_v2_LG1	8477809	8477836	gene21559	37	-	CDS
Tp57577_TGAC_v2_LG1	8477911	8477929	gene21559	28	-	CDS
Tp57577_TGAC_v2_LG1	8478153	8478271	gene21559	340	-	3UTR
Tp57577_TGAC_v2_LG1	8486796	8486816	gene21557	22	-	CDS
Tp57577_TGAC_v2_LG1	8502593	8502710	.	82	-	.
Tp57577_TGAC_v2_LG1	8538107	8538293	gene21564	748	+	3UTR
Tp57577_TGAC_v2_LG1	8539188	8539203	gene21564	111	+	CDS
Tp57577_TGAC_v2_LG1	8540933	8540987	gene21564	171	+	5UTR
Tp57577_TGAC_v2_LG1	8548459	8548514	gene21552	41	+	3UTR
Tp57577_TGAC_v2_LG1	8561365	8561383	.	59	-	.
Tp57577_TGAC_v2_LG1	8581609	8581657	gene21553	30	-	AMB
Tp57577_TGAC_v2_LG1	8594331	8594436	gene21569	29	+	3UTR
Tp57577_TGAC_v2_LG1	8599505	8599528	gene21569	23	+	5UTR
Tp57577_TGAC_v2_LG1	8633217	8633324	gene8872	42	+	3UTR
Tp57577_TGAC_v2_LG1	8654669	8654671	.	48	+	.
Tp57577_TGAC_v2_LG1	8696568	8696617	.	34	-	.
Tp57577_TGAC_v2_LG1	8710009	8710029	.	40	-	.
Tp57577_TGAC_v2_LG1	8715535	8715537	gene8874	45	+	5UTR
Tp57577_TGAC_v2_LG1	8720511	8720567	gene8871	21	-	3UTR
Tp57577_TGAC_v2_LG1	8720597	8720695	gene8871	32	-	3UTR
Tp57577_TGAC_v2_LG1	8721312	8721441	gene8867	67	+	3UTR
Tp57577_TGAC_v2_LG1	8747064	8747147	gene8875	21	-	3UTR
Tp57577_TGAC_v2_LG1	8788609	8788670	gene8879	50	+	3UTR
Tp57577_TGAC_v2_LG1	8818487	8818545	gene24926	64	-	CDS
Tp57577_TGAC_v2_LG1	8818573	8818631	gene24926	130	-	CDS
Tp57577_TGAC_v2_LG1	8825366	8825401	gene24927	28	-	3UTR
Tp57577_TGAC_v2_LG1	8825600	8825718	gene24927	52	-	3UTR
Tp57577_TGAC_v2_LG1	8839844	8839973	gene24925	77	+	3UTR
Tp57577_TGAC_v2_LG1	8840384	8840428	gene24925	43	+	CDS
Tp57577_TGAC_v2_LG1	8840464	8840482	gene24925	28	+	CDS
Tp57577_TGAC_v2_LG1	8840739	8840783	gene24925	35	+	CDS
Tp57577_TGAC_v2_LG1	8841655	8841731	gene24925	33	+	CDS
Tp57577_TGAC_v2_LG1	8842769	8842781	gene24925	21	+	CDS
Tp57577_TGAC_v2_LG1	8874965	8875133	gene28840	383	+	AMB
Tp57577_TGAC_v2_LG1	8887097	8887121	gene28846	22	+	3UTR
Tp57577_TGAC_v2_LG1	8896869	8896900	gene28848	26	-	CDS
Tp57577_TGAC_v2_LG1	8897255	8897380	gene28848	82	-	3UTR
Tp57577_TGAC_v2_LG1	8897425	8897449	gene28848	56	-	3UTR
Tp57577_TGAC_v2_LG1	8902455	8902467	.	27	+	.
Tp57577_TGAC_v2_LG1	8905756	8905890	gene28847	86	+	3UTR
Tp57577_TGAC_v2_LG1	8910828	8910835	.	23	+	.
Tp57577_TGAC_v2_LG1	8935863	8935868	.	28	+	.
Tp57577_TGAC_v2_LG1	8936238	8936250	.	486	-	.
Tp57577_TGAC_v2_LG1	8955773	8955776	gene28853	302	-	5UTR
Tp57577_TGAC_v2_LG1	9003517	9003614	gene24538	69	-	3UTR
Tp57577_TGAC_v2_LG1	9046606	9046608	gene24513	28	-	intron
Tp57577_TGAC_v2_LG1	9051732	9052022	gene24513	218	-	3UTR
Tp57577_TGAC_v2_LG1	9052810	9052842	gene24497	449	-	5UTR
Tp57577_TGAC_v2_LG1	9052869	9052935	gene24497	30	-	AMB
Tp57577_TGAC_v2_LG1	9054002	9054064	gene24497	24	-	CDS
Tp57577_TGAC_v2_LG1	9054169	9054608	gene24497	27674	-	AMB
Tp57577_TGAC_v2_LG1	9054653	9054786	gene24541	21	+	3UTR
Tp57577_TGAC_v2_LG1	9090720	9090731	.	25	-	.
Tp57577_TGAC_v2_LG1	9101577	9101641	gene24510	31	-	AMB
Tp57577_TGAC_v2_LG1	9109473	9109490	gene24545	21	-	AMB
Tp57577_TGAC_v2_LG1	9110850	9111069	gene24545	414	-	AMB
Tp57577_TGAC_v2_LG1	9121329	9121379	gene24487	28	-	3UTR
Tp57577_TGAC_v2_LG1	9148483	9148502	.	31	+	.
Tp57577_TGAC_v2_LG1	9160270	9160336	gene24498	33	+	3UTR
Tp57577_TGAC_v2_LG1	9192808	9192842	gene24500	22	-	3UTR
Tp57577_TGAC_v2_LG1	9199843	9199952	gene24534	33	-	3UTR
Tp57577_TGAC_v2_LG1	9202285	9202310	gene24503	53	-	intron
Tp57577_TGAC_v2_LG1	9207750	9207752	gene24503	26	-	intron
Tp57577_TGAC_v2_LG1	9208812	9208915	gene24503	104	-	intron
Tp57577_TGAC_v2_LG1	9213100	9213149	gene24505	25	+	3UTR
Tp57577_TGAC_v2_LG1	9222824	9222828	.	39	+	.
Tp57577_TGAC_v2_LG1	9231726	9231819	gene24516	53	-	3UTR
Tp57577_TGAC_v2_LG1	9231850	9231882	gene24516	23	-	3UTR
Tp57577_TGAC_v2_LG1	9257739	9257868	gene24507	92	+	3UTR
Tp57577_TGAC_v2_LG1	9261691	9261743	gene24527	72	+	3UTR
Tp57577_TGAC_v2_LG1	9261892	9261927	gene24527	27	+	CDS
Tp57577_TGAC_v2_LG1	9266017	9266019	.	29	+	.
Tp57577_TGAC_v2_LG1	9266679	9266683	.	126	-	.
Tp57577_TGAC_v2_LG1	9266714	9266780	.	63	-	.
Tp57577_TGAC_v2_LG1	9266810	9266898	.	5837	-	.
Tp57577_TGAC_v2_LG1	9267826	9268092	gene24509	274	+	3UTR
Tp57577_TGAC_v2_LG1	9334407	9334456	gene24517	21	-	CDS
Tp57577_TGAC_v2_LG1	9355316	9355395	gene24542	34	+	3UTR
Tp57577_TGAC_v2_LG1	9379653	9379668	gene24518	31	-	3UTR
Tp57577_TGAC_v2_LG1	9379722	9379763	gene24518	58	-	3UTR
Tp57577_TGAC_v2_LG1	9399601	9399603	.	29	+	.
Tp57577_TGAC_v2_LG1	9414918	9414987	gene24544	21	-	intron
Tp57577_TGAC_v2_LG1	9432070	9432122	gene24529	71	+	3UTR
Tp57577_TGAC_v2_LG1	9437571	9437579	.	26	+	.
Tp57577_TGAC_v2_LG1	9451216	9451273	gene24502	43	-	5UTR
Tp57577_TGAC_v2_LG1	9452206	9452217	gene24502	33	-	CDS
Tp57577_TGAC_v2_LG1	9454205	9454208	gene24502	147	-	3UTR
Tp57577_TGAC_v2_LG1	9454274	9454332	gene24502	33	-	3UTR
Tp57577_TGAC_v2_LG1	9459830	9459863	gene24528	23	-	3UTR
Tp57577_TGAC_v2_LG1	9507639	9507727	gene2782	702	+	3UTR
Tp57577_TGAC_v2_LG1	9508341	9508424	gene2782	68	+	CDS
Tp57577_TGAC_v2_LG1	9517286	9517291	.	29	-	.
Tp57577_TGAC_v2_LG1	9529868	9529890	gene2778	21	-	3UTR
Tp57577_TGAC_v2_LG1	9532530	9532538	gene2808	52	+	3UTR
Tp57577_TGAC_v2_LG1	9549106	9549205	gene2799	27	+	3UTR
Tp57577_TGAC_v2_LG1	9582293	9582347	gene2820	41	-	3UTR
Tp57577_TGAC_v2_LG1	9598720	9598769	gene2795	42	-	CDS
Tp57577_TGAC_v2_LG1	9635486	9635586	gene2788	94	+	3UTR
Tp57577_TGAC_v2_LG1	9635898	9635902	gene2788	48	+	3UTR
Tp57577_TGAC_v2_LG1	9639177	9639224	gene2816	22	+	3UTR
Tp57577_TGAC_v2_LG1	9639266	9639320	gene2816	109	+	3UTR
Tp57577_TGAC_v2_LG1	9639348	9639428	gene2816	46	+	3UTR
Tp57577_TGAC_v2_LG1	9639453	9639471	gene2816	42	+	3UTR
Tp57577_TGAC_v2_LG1	9641682	9641683	gene2816	62	+	5UTR
Tp57577_TGAC_v2_LG1	9643652	9643663	.	35	+	.
Tp57577_TGAC_v2_LG1	9643676	9643697	.	21	-	.
Tp57577_TGAC_v2_LG1	9698154	9698176	.	23	-	.
Tp57577_TGAC_v2_LG1	9722672	9722744	gene2822	22	-	intron
Tp57577_TGAC_v2_LG1	9729607	9729650	gene2822	33	-	3UTR
Tp57577_TGAC_v2_LG1	9731832	9731947	.	33	+	.
Tp57577_TGAC_v2_LG1	9766302	9766336	gene2812	29	-	intron
Tp57577_TGAC_v2_LG1	9770664	9770666	.	402	-	.
Tp57577_TGAC_v2_LG1	9857627	9857764	gene2792	184	+	3UTR
Tp57577_TGAC_v2_LG1	9902032	9902056	gene2809	43	-	AMB
Tp57577_TGAC_v2_LG1	9902956	9903001	gene2809	107	-	CDS
Tp57577_TGAC_v2_LG1	9906430	9906512	gene2809	63	-	intron
Tp57577_TGAC_v2_LG1	9906586	9906662	gene2809	547	-	intron
Tp57577_TGAC_v2_LG1	9932986	9933157	gene2817	345	-	3UTR
Tp57577_TGAC_v2_LG1	9933211	9933296	gene2817	29	-	3UTR
Tp57577_TGAC_v2_LG1	9934870	9934900	.	131	-	.
Tp57577_TGAC_v2_LG1	9934960	9934977	.	866	-	.
Tp57577_TGAC_v2_LG1	9935250	9935269	.	83	+	.
Tp57577_TGAC_v2_LG1	9935975	9936060	gene2813	97	+	3UTR
Tp57577_TGAC_v2_LG1	9945351	9945359	.	28	+	.
Tp57577_TGAC_v2_LG1	9990967	9990971	.	93	-	.
Tp57577_TGAC_v2_LG1	9998820	9998884	gene2796	47	-	CDS
Tp57577_TGAC_v2_LG1	9999492	9999803	gene2796	1448	-	3UTR
Tp57577_TGAC_v2_LG1	10016026	10016028	.	30	-	.
Tp57577_TGAC_v2_LG1	10041838	10041900	.	29	-	.
Tp57577_TGAC_v2_LG1	10045087	10045102	gene20999	30	-	CDS
Tp57577_TGAC_v2_LG1	10045400	10045431	gene20999	25	-	3UTR
Tp57577_TGAC_v2_LG1	10062392	10062425	gene21013	65	-	3UTR
Tp57577_TGAC_v2_LG1	10070827	10070845	.	39	-	.
Tp57577_TGAC_v2_LG1	10084507	10084535	gene21002	42	-	5UTR
Tp57577_TGAC_v2_LG1	10086143	10086186	gene21002	31	-	CDS
Tp57577_TGAC_v2_LG1	10086648	10086678	gene21002	34	-	CDS
Tp57577_TGAC_v2_LG1	10091621	10091708	gene21002	70	-	3UTR
Tp57577_TGAC_v2_LG1	10105493	10105558	gene20997	34	+	3UTR
Tp57577_TGAC_v2_LG1	10127362	10127384	gene21003	29	+	3UTR
Tp57577_TGAC_v2_LG1	10137832	10137857	.	37	-	.
Tp57577_TGAC_v2_LG1	10147724	10147732	gene21017	29	-	3UTR
Tp57577_TGAC_v2_LG1	10163266	10163369	gene21021	28	+	3UTR
Tp57577_TGAC_v2_LG1	10163489	10163498	gene21021	23	+	3UTR
Tp57577_TGAC_v2_LG1	10163593	10163630	gene21021	22	+	CDS
Tp57577_TGAC_v2_LG1	10169405	10169442	gene21021	24	+	CDS
Tp57577_TGAC_v2_LG1	10196114	10196136	.	60	-	.
Tp57577_TGAC_v2_LG1	10196240	10196277	.	30	-	.
Tp57577_TGAC_v2_LG1	10196319	10196320	.	33	-	.
Tp57577_TGAC_v2_LG1	10196462	10196517	.	23	-	.
Tp57577_TGAC_v2_LG1	10198735	10198781	gene21014	29	+	3UTR
Tp57577_TGAC_v2_LG1	10306822	10306828	.	938	+	.
Tp57577_TGAC_v2_LG1	10327226	10327283	gene14791	37	+	3UTR
Tp57577_TGAC_v2_LG1	10329683	10329834	gene14787	62	+	3UTR
Tp57577_TGAC_v2_LG1	10367874	10367880	gene14792	34	-	intron
Tp57577_TGAC_v2_LG1	10377086	10377190	gene14792	95	-	3UTR
Tp57577_TGAC_v2_LG1	10379937	10380059	gene14774	453	-	3UTR
Tp57577_TGAC_v2_LG1	10380513	10380579	.	34	-	.
Tp57577_TGAC_v2_LG1	10384632	10384658	.	24	+	.
Tp57577_TGAC_v2_LG1	10387838	10387913	gene14796	89	-	3UTR
Tp57577_TGAC_v2_LG1	10390156	10390306	gene14793	241	-	3UTR
Tp57577_TGAC_v2_LG1	10390340	10390383	gene14777	23	+	3UTR
Tp57577_TGAC_v2_LG1	10466218	10466310	gene14767	39	-	3UTR
Tp57577_TGAC_v2_LG1	10553068	10553083	gene33977	44	-	intron
Tp57577_TGAC_v2_LG1	10554868	10554950	gene33977	86	-	3UTR
Tp57577_TGAC_v2_LG1	10555244	10555248	.	33	-	.
Tp57577_TGAC_v2_LG1	10558318	10558458	gene33981	820	+	3UTR
Tp57577_TGAC_v2_LG1	10558907	10558947	gene33981	50	+	CDS
Tp57577_TGAC_v2_LG1	10563865	10563887	gene33964	104	+	3UTR
Tp57577_TGAC_v2_LG1	10564364	10564390	gene33964	106	+	CDS
Tp57577_TGAC_v2_LG1	10582068	10582121	gene33986	30	-	3UTR
Tp57577_TGAC_v2_LG1	10605228	10605285	.	28	+	.
Tp57577_TGAC_v2_LG1	10616847	10616851	.	49	-	.
Tp57577_TGAC_v2_LG1	10623610	10623616	.	32	+	.
Tp57577_TGAC_v2_LG1	10638995	10639009	.	24	+	.
Tp57577_TGAC_v2_LG1	10639077	10639078	gene34003	74	-	3UTR
Tp57577_TGAC_v2_LG1	10652777	10653089	gene33978	540	-	3UTR
Tp57577_TGAC_v2_LG1	10660594	10660708	gene33958	156	-	3UTR
Tp57577_TGAC_v2_LG1	10660750	10660860	gene33958	42	-	3UTR
Tp57577_TGAC_v2_LG1	10665707	10666031	gene33959	1293	+	AMB
Tp57577_TGAC_v2_LG1	10674488	10674499	.	114	-	.
Tp57577_TGAC_v2_LG1	10678066	10678068	.	60	-	.
Tp57577_TGAC_v2_LG1	10699168	10699183	.	129	+	.
Tp57577_TGAC_v2_LG1	10702925	10703043	gene33956	26	-	3UTR
Tp57577_TGAC_v2_LG1	10706004	10706026	gene33985	27	-	5UTR
Tp57577_TGAC_v2_LG1	10706262	10706291	gene33985	29	-	CDS
Tp57577_TGAC_v2_LG1	10706702	10706749	gene33985	78	-	CDS
Tp57577_TGAC_v2_LG1	10706853	10706881	gene33985	52	-	CDS
Tp57577_TGAC_v2_LG1	10709923	10709975	gene33985	98	-	3UTR
Tp57577_TGAC_v2_LG1	10711324	10711369	gene33974	35	+	3UTR
Tp57577_TGAC_v2_LG1	10727679	10727703	gene33996	23	-	3UTR
Tp57577_TGAC_v2_LG1	10729916	10729926	.	197	-	.
Tp57577_TGAC_v2_LG1	10731270	10731281	.	51	+	.
Tp57577_TGAC_v2_LG1	10731403	10731489	.	123	+	.
Tp57577_TGAC_v2_LG1	10735725	10735869	gene33999	467	+	3UTR
Tp57577_TGAC_v2_LG1	10763019	10763026	.	33	+	.
Tp57577_TGAC_v2_LG1	10763845	10763907	gene34008	58	+	3UTR
Tp57577_TGAC_v2_LG1	10765610	10765619	.	181	-	.
Tp57577_TGAC_v2_LG1	10767455	10767509	gene34010	23	+	3UTR
Tp57577_TGAC_v2_LG1	10774776	10774872	gene33994	60	+	3UTR
Tp57577_TGAC_v2_LG1	10811084	10811085	gene33968	52	-	intron
Tp57577_TGAC_v2_LG1	10812332	10812493	gene33968	86	-	intron
Tp57577_TGAC_v2_LG1	10816148	10816194	.	36	+	.
Tp57577_TGAC_v2_LG1	10816578	10816782	gene33969	994	+	3UTR
Tp57577_TGAC_v2_LG1	10816581	10816669	gene33968	107	-	3UTR
Tp57577_TGAC_v2_LG1	10816822	10816951	gene33969	201	+	3UTR
Tp57577_TGAC_v2_LG1	10818394	10818408	gene33969	29	+	CDS
Tp57577_TGAC_v2_LG1	10818741	10818785	gene33969	166	+	AMB
Tp57577_TGAC_v2_LG1	10825113	10825141	.	55	+	.
Tp57577_TGAC_v2_LG1	10829068	10829280	.	465	+	.
Tp57577_TGAC_v2_LG1	10829317	10829344	gene34012	66	+	3UTR
Tp57577_TGAC_v2_LG1	10832976	10833022	gene34012	52	+	CDS
Tp57577_TGAC_v2_LG1	10833092	10833111	gene34012	29	+	CDS
Tp57577_TGAC_v2_LG1	10833436	10833460	gene34012	212	+	CDS
Tp57577_TGAC_v2_LG1	10835936	10835960	gene34012	98	+	5UTR
Tp57577_TGAC_v2_LG1	10851645	10851728	gene34001	65	-	3UTR
Tp57577_TGAC_v2_LG1	10852537	10852542	.	26	-	.
Tp57577_TGAC_v2_LG1	10861701	10861703	gene34015	22	+	intron
Tp57577_TGAC_v2_LG1	10865993	10866075	.	32	+	.
Tp57577_TGAC_v2_LG1	10866101	10866145	gene34017	61	+	CDS
Tp57577_TGAC_v2_LG1	10882118	10882151	gene34000	40	+	3UTR
Tp57577_TGAC_v2_LG1	10897695	10897720	gene33980	45	-	CDS
Tp57577_TGAC_v2_LG1	10897913	10898068	gene33980	494	-	3UTR
Tp57577_TGAC_v2_LG1	10915671	10915747	.	51	+	.
Tp57577_TGAC_v2_LG1	10921957	10921959	.	128	+	.
Tp57577_TGAC_v2_LG1	10924275	10924277	.	800	-	.
Tp57577_TGAC_v2_LG1	10934756	10934847	gene33991	264	+	3UTR
Tp57577_TGAC_v2_LG1	10935200	10935236	gene33991	85	+	CDS
Tp57577_TGAC_v2_LG1	10961623	10961629	.	25	+	.
Tp57577_TGAC_v2_LG1	10975213	10975221	gene33955	40	-	intron
Tp57577_TGAC_v2_LG1	10978495	10978533	gene33955	30	-	intron
Tp57577_TGAC_v2_LG1	11002260	11002321	gene34006	29	-	3UTR
Tp57577_TGAC_v2_LG1	11009578	11009584	.	23	+	.
Tp57577_TGAC_v2_LG1	11010167	11010278	gene34013	125	+	3UTR
Tp57577_TGAC_v2_LG1	11014327	11014353	gene33989	29	-	CDS
Tp57577_TGAC_v2_LG1	11014631	11014806	gene33989	118	-	3UTR
Tp57577_TGAC_v2_LG1	11018861	11018946	.	38	+	.
Tp57577_TGAC_v2_LG1	11027827	11027831	.	23	+	.
Tp57577_TGAC_v2_LG1	11047409	11047462	gene35437	645	+	3UTR
Tp57577_TGAC_v2_LG1	11047520	11047641	gene35437	554	+	AMB
Tp57577_TGAC_v2_LG1	11048514	11048540	gene35437	151	+	CDS
Tp57577_TGAC_v2_LG1	11048676	11048693	gene35437	22	+	CDS
Tp57577_TGAC_v2_LG1	11064084	11064165	gene35435	66	-	3UTR
Tp57577_TGAC_v2_LG1	11071340	11071344	.	77	-	.
Tp57577_TGAC_v2_LG1	11100769	11100918	gene35434	46	-	3UTR
Tp57577_TGAC_v2_LG1	11112580	11112766	gene35427	176	+	3UTR
Tp57577_TGAC_v2_LG1	11133095	11133100	.	80	-	.
Tp57577_TGAC_v2_LG1	11139317	11139327	gene35429	30	-	5UTR
Tp57577_TGAC_v2_LG1	11139992	11140185	gene35429	494	-	3UTR
Tp57577_TGAC_v2_LG1	11148113	11148169	gene35426	150	-	intron
Tp57577_TGAC_v2_LG1	11156526	11156598	gene35438	28	-	3UTR
Tp57577_TGAC_v2_LG1	11167460	11167468	.	36	-	.
Tp57577_TGAC_v2_LG1	11243050	11243149	gene19127	68	-	3UTR
Tp57577_TGAC_v2_LG1	11275949	11275975	gene19133	24	-	AMB
Tp57577_TGAC_v2_LG1	11276239	11276322	gene19133	42	-	CDS
Tp57577_TGAC_v2_LG1	11276456	11276526	gene19133	89	-	CDS
Tp57577_TGAC_v2_LG1	11276757	11276854	gene19133	349	-	3UTR
Tp57577_TGAC_v2_LG1	11298700	11298827	.	80	+	.
Tp57577_TGAC_v2_LG1	11299024	11299134	gene19123	28	+	3UTR
Tp57577_TGAC_v2_LG1	11323602	11323631	gene19136	28	+	intron
Tp57577_TGAC_v2_LG1	11324027	11324064	.	130	-	.
Tp57577_TGAC_v2_LG1	11479357	11479495	gene8885	205	+	3UTR
Tp57577_TGAC_v2_LG1	11479580	11479631	gene8885	102	+	3UTR
Tp57577_TGAC_v2_LG1	11482577	11482691	gene8894	72	+	3UTR
Tp57577_TGAC_v2_LG1	11487522	11487542	gene8894	33	+	AMB
Tp57577_TGAC_v2_LG1	11493113	11493182	gene8899	58	+	3UTR
Tp57577_TGAC_v2_LG1	11493210	11493274	gene8899	29	+	3UTR
Tp57577_TGAC_v2_LG1	11493680	11493773	gene8899	42	+	CDS
Tp57577_TGAC_v2_LG1	11514809	11514844	gene8888	66	+	5UTR
Tp57577_TGAC_v2_LG1	11537889	11537970	gene8910	64	-	3UTR
Tp57577_TGAC_v2_LG1	11539243	11539310	gene8895	29	+	3UTR
Tp57577_TGAC_v2_LG1	11541060	11541175	gene8895	59	+	AMB
Tp57577_TGAC_v2_LG1	11546848	11546932	gene8904	157	-	3UTR
Tp57577_TGAC_v2_LG1	11575385	11575488	.	38	+	.
Tp57577_TGAC_v2_LG1	11576024	11576320	gene8887	2255	-	AMB
Tp57577_TGAC_v2_LG1	11594518	11594572	gene8893	27	-	5UTR
Tp57577_TGAC_v2_LG1	11601089	11601167	gene8893	91	-	3UTR
Tp57577_TGAC_v2_LG1	11601310	11601351	gene8893	128	-	3UTR
Tp57577_TGAC_v2_LG1	11630291	11630353	gene8900	21	-	AMB
Tp57577_TGAC_v2_LG1	11651750	11651916	gene14005	467	-	3UTR
Tp57577_TGAC_v2_LG1	11657550	11657724	gene13998	34	+	3UTR
Tp57577_TGAC_v2_LG1	11657805	11657879	gene13998	70	+	3UTR
Tp57577_TGAC_v2_LG1	11657912	11657951	gene13998	29	+	3UTR
Tp57577_TGAC_v2_LG1	11658000	11658030	gene13998	45	+	3UTR
Tp57577_TGAC_v2_LG1	11658268	11658304	gene13998	36	+	CDS
Tp57577_TGAC_v2_LG1	11663012	11663044	gene14019	83	+	3UTR
Tp57577_TGAC_v2_LG1	11666939	11666944	.	48	-	.
Tp57577_TGAC_v2_LG1	11676502	11676573	gene13988	46	+	3UTR
Tp57577_TGAC_v2_LG1	11676777	11676796	gene13988	30	+	3UTR
Tp57577_TGAC_v2_LG1	11677112	11677129	gene13988	25	+	CDS
Tp57577_TGAC_v2_LG1	11706817	11707094	gene14020	1604	+	3UTR
Tp57577_TGAC_v2_LG1	11729643	11729773	gene14007	118	+	3UTR
Tp57577_TGAC_v2_LG1	11731896	11731905	gene14007	24	+	CDS
Tp57577_TGAC_v2_LG1	11740832	11741000	gene13994	289	-	3UTR
Tp57577_TGAC_v2_LG1	11749580	11749604	gene14012	21	-	3UTR
Tp57577_TGAC_v2_LG1	11752692	11752698	.	120	+	.
Tp57577_TGAC_v2_LG1	11789584	11789671	gene14001	80	-	3UTR
Tp57577_TGAC_v2_LG1	11789796	11789970	gene13990	214	+	3UTR
Tp57577_TGAC_v2_LG1	11790073	11790083	gene13990	33	+	CDS
Tp57577_TGAC_v2_LG1	11800246	11800297	gene14004	22	-	CDS
Tp57577_TGAC_v2_LG1	11816906	11816984	gene14018	51	+	3UTR
Tp57577_TGAC_v2_LG1	11827420	11827459	.	45	+	.
Tp57577_TGAC_v2_LG1	11829120	11829350	gene13995	398	+	3UTR
Tp57577_TGAC_v2_LG1	11829930	11829936	gene13995	34	+	AMB
Tp57577_TGAC_v2_LG1	11834900	11835036	gene13995	68	+	intron
Tp57577_TGAC_v2_LG1	11836296	11836367	gene13995	53	+	CDS
Tp57577_TGAC_v2_LG1	11840345	11840367	gene13985	21	+	3UTR
Tp57577_TGAC_v2_LG1	11853407	11853495	gene14011	61	-	3UTR
Tp57577_TGAC_v2_LG1	11857333	11857386	gene13986	36	+	3UTR
Tp57577_TGAC_v2_LG1	11881396	11881520	.	31	-	.
Tp57577_TGAC_v2_LG1	11882458	11882474	gene33073	102	+	3UTR
Tp57577_TGAC_v2_LG1	11929042	11929233	gene23970	85	+	3UTR
Tp57577_TGAC_v2_LG1	11944062	11944095	gene23973	21	-	CDS
Tp57577_TGAC_v2_LG1	11944614	11944646	gene23973	61	-	CDS
Tp57577_TGAC_v2_LG1	11945892	11945970	gene23973	25	-	AMB
Tp57577_TGAC_v2_LG1	11950504	11950519	gene24001	22	-	CDS
Tp57577_TGAC_v2_LG1	11954323	11954345	gene24001	21	-	CDS
Tp57577_TGAC_v2_LG1	11955988	11956056	gene24001	22	-	3UTR
Tp57577_TGAC_v2_LG1	11956150	11956216	gene24001	37	-	3UTR
Tp57577_TGAC_v2_LG1	11956314	11956318	gene24001	76	-	3UTR
Tp57577_TGAC_v2_LG1	11957926	11957930	.	30	+	.
Tp57577_TGAC_v2_LG1	11992262	11992365	gene23976	80	+	3UTR
Tp57577_TGAC_v2_LG1	11998333	11998335	.	69	-	.
Tp57577_TGAC_v2_LG1	12021892	12021946	gene24008	23	+	3UTR
Tp57577_TGAC_v2_LG1	12022007	12022011	gene24008	37	+	3UTR
Tp57577_TGAC_v2_LG1	12031835	12031921	gene23955	36	-	intron
Tp57577_TGAC_v2_LG1	12036383	12036394	gene23955	34	-	intron
Tp57577_TGAC_v2_LG1	12042573	12042732	gene23969	35	-	CDS
Tp57577_TGAC_v2_LG1	12057499	12057528	gene23965	34	-	intron
Tp57577_TGAC_v2_LG1	12077921	12078017	gene23959	155	-	3UTR
Tp57577_TGAC_v2_LG1	12107027	12107086	gene23985	21	-	3UTR
Tp57577_TGAC_v2_LG1	12110683	12110734	.	97	+	.
Tp57577_TGAC_v2_LG1	12116432	12116566	gene23974	445	+	AMB
Tp57577_TGAC_v2_LG1	12116831	12116872	gene23974	34	+	AMB
Tp57577_TGAC_v2_LG1	12117704	12117709	gene23974	32	+	intron
Tp57577_TGAC_v2_LG1	12125560	12125568	gene23963	153	-	CDS
Tp57577_TGAC_v2_LG1	12143748	12143857	gene24000	47	-	3UTR
Tp57577_TGAC_v2_LG1	12149537	12149667	gene23961	193	+	3UTR
Tp57577_TGAC_v2_LG1	12149856	12149870	gene23961	54	+	3UTR
Tp57577_TGAC_v2_LG1	12219755	12219933	.	294	+	.
Tp57577_TGAC_v2_LG1	12256849	12256904	gene23956	70	-	3UTR
Tp57577_TGAC_v2_LG1	12257120	12257188	gene23956	70	-	3UTR
Tp57577_TGAC_v2_LG1	12257271	12257311	gene23956	36	-	3UTR
Tp57577_TGAC_v2_LG1	12257352	12257475	gene23956	113	-	3UTR
Tp57577_TGAC_v2_LG1	12257507	12257558	gene23956	33	-	3UTR
Tp57577_TGAC_v2_LG1	12266233	12266274	gene23981	28	+	3UTR
Tp57577_TGAC_v2_LG1	12273579	12273813	gene23968	456	+	3UTR
Tp57577_TGAC_v2_LG1	12274230	12274301	gene23968	237	+	intron
Tp57577_TGAC_v2_LG1	12274884	12274900	gene23968	22	+	CDS
Tp57577_TGAC_v2_LG1	12276167	12276199	gene23968	161	+	CDS
Tp57577_TGAC_v2_LG1	12280127	12280297	gene23960	660	+	3UTR
Tp57577_TGAC_v2_LG1	12285969	12286124	gene24003	321	+	3UTR
Tp57577_TGAC_v2_LG1	12287517	12287536	gene24003	29	+	CDS
Tp57577_TGAC_v2_LG1	12310259	12310285	gene23975	31	+	3UTR
Tp57577_TGAC_v2_LG1	12333534	12333750	gene24007	780	-	AMB
Tp57577_TGAC_v2_LG1	12366111	12366200	gene24009	151	-	3UTR
Tp57577_TGAC_v2_LG1	12386690	12386706	.	38	+	.
Tp57577_TGAC_v2_LG1	12388834	12388885	.	586	+	.
Tp57577_TGAC_v2_LG1	12391158	12391192	.	254	+	.
Tp57577_TGAC_v2_LG1	12391354	12391385	.	22	+	.
Tp57577_TGAC_v2_LG1	12393533	12393631	.	476	+	.
Tp57577_TGAC_v2_LG1	12396264	12396353	.	83	+	.
Tp57577_TGAC_v2_LG1	12404965	12405100	gene23966	158	-	3UTR
Tp57577_TGAC_v2_LG1	12405605	12405842	gene23990	993	+	3UTR
Tp57577_TGAC_v2_LG1	12405904	12405962	gene23990	144	+	CDS
Tp57577_TGAC_v2_LG1	12409811	12409907	gene23990	48	+	CDS
Tp57577_TGAC_v2_LG1	12409935	12409943	gene23990	38	+	CDS
Tp57577_TGAC_v2_LG1	12410083	12410117	gene23990	147	+	5UTR
Tp57577_TGAC_v2_LG1	12462080	12462090	.	36	+	.
Tp57577_TGAC_v2_LG1	12465639	12465641	gene2722	45	-	CDS
Tp57577_TGAC_v2_LG1	12465680	12465685	gene2722	42	-	CDS
Tp57577_TGAC_v2_LG1	12467583	12467629	gene2722	171	-	CDS
Tp57577_TGAC_v2_LG1	12467693	12467988	gene2722	1547	-	AMB
Tp57577_TGAC_v2_LG1	12484703	12484773	gene2762	28	+	3UTR
Tp57577_TGAC_v2_LG1	12491604	12491641	gene2724	48	+	CDS
Tp57577_TGAC_v2_LG1	12511406	12511466	gene2713	41	-	3UTR
Tp57577_TGAC_v2_LG1	12518456	12518505	gene2747	1129	-	intron
Tp57577_TGAC_v2_LG1	12525773	12525779	.	21	-	.
Tp57577_TGAC_v2_LG1	12528202	12528231	gene2744	23	-	CDS
Tp57577_TGAC_v2_LG1	12529081	12529090	gene2744	21	-	3UTR
Tp57577_TGAC_v2_LG1	12531077	12531110	gene2716	22	+	3UTR
Tp57577_TGAC_v2_LG1	12551725	12551860	.	106	+	.
Tp57577_TGAC_v2_LG1	12583400	12583413	gene2712	22	+	intron
Tp57577_TGAC_v2_LG1	12595630	12595653	gene2773	27	-	intron
Tp57577_TGAC_v2_LG1	12599471	12599481	gene2710	38	+	3UTR
Tp57577_TGAC_v2_LG1	12599551	12599609	gene2710	49	+	3UTR
Tp57577_TGAC_v2_LG1	12603126	12603315	gene2767	237	+	3UTR
Tp57577_TGAC_v2_LG1	12604990	12605008	gene2767	21	+	CDS
Tp57577_TGAC_v2_LG1	12621016	12621035	gene2726	42	+	CDS
Tp57577_TGAC_v2_LG1	12626303	12626369	gene2725	34	+	3UTR
Tp57577_TGAC_v2_LG1	12661424	12661464	gene2727	33	-	3UTR
Tp57577_TGAC_v2_LG1	12662222	12662243	.	64	+	.
Tp57577_TGAC_v2_LG1	12672966	12673100	gene2715	36	+	3UTR
Tp57577_TGAC_v2_LG1	12727339	12727366	gene2768	51	+	intron
Tp57577_TGAC_v2_LG1	12773504	12773506	gene29788	25	+	intron
Tp57577_TGAC_v2_LG1	12791041	12791129	gene29798	318	+	3UTR
Tp57577_TGAC_v2_LG1	12807342	12807404	gene29793	43	-	3UTR
Tp57577_TGAC_v2_LG1	12807950	12808111	gene29793	178	-	3UTR
Tp57577_TGAC_v2_LG1	12808952	12808955	.	76	-	.
Tp57577_TGAC_v2_LG1	12820069	12820096	.	23	+	.
Tp57577_TGAC_v2_LG1	12821203	12821211	.	27	+	.
Tp57577_TGAC_v2_LG1	12834578	12834633	gene29775	22	-	3UTR
Tp57577_TGAC_v2_LG1	12850721	12850725	.	36	+	.
Tp57577_TGAC_v2_LG1	12852125	12852213	gene29782	33	-	CDS
Tp57577_TGAC_v2_LG1	12852461	12852535	gene29782	66	-	3UTR
Tp57577_TGAC_v2_LG1	12880835	12880837	gene29794	23	+	CDS
Tp57577_TGAC_v2_LG1	12916989	12917020	.	27	-	.
Tp57577_TGAC_v2_LG1	12998179	12998180	.	29	-	.
Tp57577_TGAC_v2_LG1	13055053	13055079	gene14337	27	+	AMB
Tp57577_TGAC_v2_LG1	13057682	13057924	gene14326	324	+	AMB
Tp57577_TGAC_v2_LG1	13073456	13073496	gene14331	57	+	3UTR
Tp57577_TGAC_v2_LG1	13073545	13073661	gene14331	163	+	3UTR
Tp57577_TGAC_v2_LG1	13096821	13096953	gene14327	184	+	3UTR
Tp57577_TGAC_v2_LG1	13121119	13121195	gene14346	67	-	3UTR
Tp57577_TGAC_v2_LG1	13121466	13121521	gene14346	27	-	3UTR
Tp57577_TGAC_v2_LG1	13125632	13125635	gene14323	105	-	5UTR
Tp57577_TGAC_v2_LG1	13131082	13131086	gene14334	31	+	intron
Tp57577_TGAC_v2_LG1	13136209	13136210	gene14318	29	-	CDS
Tp57577_TGAC_v2_LG1	13136931	13137045	gene14344	176	+	3UTR
Tp57577_TGAC_v2_LG1	13137354	13137370	gene14344	31	+	CDS
Tp57577_TGAC_v2_LG1	13137478	13137493	gene14344	31	+	AMB
Tp57577_TGAC_v2_LG1	13139077	13139117	.	42	+	.
Tp57577_TGAC_v2_LG1	13143267	13143350	gene14347	62	+	3UTR
Tp57577_TGAC_v2_LG1	13143428	13143512	gene14347	1415	+	3UTR
Tp57577_TGAC_v2_LG1	13168978	13169044	gene14340	25	-	3UTR
Tp57577_TGAC_v2_LG1	13173085	13173175	gene14322	66	-	3UTR
Tp57577_TGAC_v2_LG1	13177894	13178009	gene14317	118	-	intron
Tp57577_TGAC_v2_LG1	13184490	13184637	gene14333	136	+	3UTR
Tp57577_TGAC_v2_LG1	13184726	13184813	gene14333	186	+	CDS
Tp57577_TGAC_v2_LG1	13219416	13219470	.	655	-	.
Tp57577_TGAC_v2_LG1	13219595	13219602	.	37	-	.
Tp57577_TGAC_v2_LG1	13229348	13229564	gene18596	302	-	3UTR
Tp57577_TGAC_v2_LG1	13244105	13244123	.	106	-	.
Tp57577_TGAC_v2_LG1	13260980	13260982	.	93	+	.
Tp57577_TGAC_v2_LG1	13266914	13266915	gene18605	39	-	intron
Tp57577_TGAC_v2_LG1	13325072	13325249	.	277	+	.
Tp57577_TGAC_v2_LG1	13337215	13337267	gene18595	33	-	3UTR
Tp57577_TGAC_v2_LG1	13337318	13337376	gene18588	27	+	3UTR
Tp57577_TGAC_v2_LG1	13347648	13347714	.	31	+	.
Tp57577_TGAC_v2_LG1	13347653	13347776	gene18587	5651	-	AMB
Tp57577_TGAC_v2_LG1	13347811	13347832	gene18587	3683	-	AMB
Tp57577_TGAC_v2_LG1	13373256	13373382	.	33	+	.
Tp57577_TGAC_v2_LG1	13373462	13373528	.	40	+	.
Tp57577_TGAC_v2_LG1	13373751	13373811	.	41	+	.
Tp57577_TGAC_v2_LG1	13397739	13397876	.	1368	+	.
Tp57577_TGAC_v2_LG1	13398145	13398148	.	43	+	.
Tp57577_TGAC_v2_LG1	13399824	13399890	.	114	+	.
Tp57577_TGAC_v2_LG1	13402421	13402470	gene18616	132	+	3UTR
Tp57577_TGAC_v2_LG1	13422152	13422201	gene18582	23	-	3UTR
Tp57577_TGAC_v2_LG1	13447674	13447687	gene18597	50	-	3UTR
Tp57577_TGAC_v2_LG1	13449481	13449581	gene18590	121	+	AMB
Tp57577_TGAC_v2_LG1	13462577	13462690	gene18594	148	-	3UTR
Tp57577_TGAC_v2_LG1	13467554	13467619	gene18593	32	-	3UTR
Tp57577_TGAC_v2_LG1	13480604	13480669	gene18610	148	-	CDS
Tp57577_TGAC_v2_LG1	13514519	13514535	.	44	+	.
Tp57577_TGAC_v2_LG1	13532870	13533042	gene9975	225	+	3UTR
Tp57577_TGAC_v2_LG1	13543284	13543285	.	25	+	.
Tp57577_TGAC_v2_LG1	13558407	13558503	gene9966	157	-	intron
Tp57577_TGAC_v2_LG1	13565631	13565641	gene9957	21	-	CDS
Tp57577_TGAC_v2_LG1	13619843	13619858	.	146	-	.
Tp57577_TGAC_v2_LG1	13635818	13635828	.	21	+	.
Tp57577_TGAC_v2_LG1	13636328	13636354	.	38	-	.
Tp57577_TGAC_v2_LG1	13639742	13639796	gene9952	30	-	3UTR
Tp57577_TGAC_v2_LG1	13677081	13677100	.	28	-	.
Tp57577_TGAC_v2_LG1	13703906	13703927	gene1903	22	-	5UTR
Tp57577_TGAC_v2_LG1	13706716	13706766	gene1903	30	-	CDS
Tp57577_TGAC_v2_LG1	13706887	13706924	gene1903	24	-	CDS
Tp57577_TGAC_v2_LG1	13707904	13708040	gene1903	255	-	3UTR
Tp57577_TGAC_v2_LG1	13770242	13770384	gene1945	162	-	3UTR
Tp57577_TGAC_v2_LG1	13781535	13781621	gene1948	109	+	3UTR
Tp57577_TGAC_v2_LG1	13781711	13781802	gene1948	24	+	3UTR
Tp57577_TGAC_v2_LG1	13785772	13785779	gene1948	75	+	5UTR
Tp57577_TGAC_v2_LG1	13785851	13785884	gene1948	54	+	5UTR
Tp57577_TGAC_v2_LG1	13804031	13804036	gene1938	64	+	CDS
Tp57577_TGAC_v2_LG1	13830203	13830223	.	22	+	.
Tp57577_TGAC_v2_LG1	13830228	13830240	gene1939	29	-	intron
Tp57577_TGAC_v2_LG1	13834541	13834570	gene1939	34	-	3UTR
Tp57577_TGAC_v2_LG1	13836551	13836692	gene1919	145	+	3UTR
Tp57577_TGAC_v2_LG1	13839753	13839772	gene1919	66	+	5UTR
Tp57577_TGAC_v2_LG1	13907735	13907761	.	40	-	.
Tp57577_TGAC_v2_LG1	13912559	13912561	gene1946	33	+	5UTR
Tp57577_TGAC_v2_LG1	13921112	13921194	gene1928	26	+	3UTR
Tp57577_TGAC_v2_LG1	13926280	13926335	gene1928	25	+	CDS
Tp57577_TGAC_v2_LG1	13938775	13938786	gene1899	73	-	intron
Tp57577_TGAC_v2_LG1	14004950	14004976	gene1904	30	-	CDS
Tp57577_TGAC_v2_LG1	14006879	14007081	gene1904	158	-	3UTR
Tp57577_TGAC_v2_LG1	14012601	14012602	gene1906	97	+	3UTR
Tp57577_TGAC_v2_LG1	14012770	14012815	gene1906	55	+	3UTR
Tp57577_TGAC_v2_LG1	14012899	14012908	gene1906	73	+	3UTR
Tp57577_TGAC_v2_LG1	14017154	14017171	gene1906	89	+	5UTR
Tp57577_TGAC_v2_LG1	14031870	14031986	gene1915	142	+	3UTR
Tp57577_TGAC_v2_LG1	14039477	14039581	gene1923	64	+	intron
Tp57577_TGAC_v2_LG1	14044616	14044662	.	122	-	.
Tp57577_TGAC_v2_LG1	14045794	14045908	gene1924	3943	+	3UTR
Tp57577_TGAC_v2_LG1	14046074	14046075	gene1924	23	+	3UTR
Tp57577_TGAC_v2_LG1	14075670	14075751	gene1934	61	-	intron
Tp57577_TGAC_v2_LG1	14082904	14083084	gene1934	60	-	3UTR
Tp57577_TGAC_v2_LG1	14090807	14090864	gene1920	77	-	3UTR
Tp57577_TGAC_v2_LG1	14115320	14115405	gene1905	144	+	3UTR
Tp57577_TGAC_v2_LG1	14140767	14140781	.	171	+	.
Tp57577_TGAC_v2_LG1	14141090	14141091	.	23	+	.
Tp57577_TGAC_v2_LG1	14162459	14162471	.	32	-	.
Tp57577_TGAC_v2_LG1	14169320	14169365	gene1973	36	-	3UTR
Tp57577_TGAC_v2_LG1	14170690	14170756	.	62	+	.
Tp57577_TGAC_v2_LG1	14202132	14202167	.	24	+	.
Tp57577_TGAC_v2_LG1	14230861	14230866	gene1943	27	-	CDS
Tp57577_TGAC_v2_LG1	14231959	14232042	gene1943	30	-	3UTR
Tp57577_TGAC_v2_LG1	14239050	14239192	gene1908	213	-	3UTR
Tp57577_TGAC_v2_LG1	14239253	14239294	gene1908	53	-	3UTR
Tp57577_TGAC_v2_LG1	14249410	14249431	gene1955	198	+	CDS
Tp57577_TGAC_v2_LG1	14270546	14270582	gene1916	25	+	3UTR
Tp57577_TGAC_v2_LG1	14278949	14278982	gene1954	127	+	3UTR
Tp57577_TGAC_v2_LG1	14390885	14390915	gene34556	29	-	CDS
Tp57577_TGAC_v2_LG1	14392771	14392835	gene34556	26	-	3UTR
Tp57577_TGAC_v2_LG1	14392895	14392981	gene34556	106	-	3UTR
Tp57577_TGAC_v2_LG1	14396512	14396657	gene34569	107	+	AMB
Tp57577_TGAC_v2_LG1	14478416	14478420	.	42	-	.
Tp57577_TGAC_v2_LG1	14506796	14506827	.	27	+	.
Tp57577_TGAC_v2_LG1	14528847	14529009	gene5657	45	-	3UTR
Tp57577_TGAC_v2_LG1	14530649	14530650	.	21	-	.
Tp57577_TGAC_v2_LG1	14530939	14531015	gene5678	66	+	3UTR
Tp57577_TGAC_v2_LG1	14531219	14531283	gene5678	61	+	CDS
Tp57577_TGAC_v2_LG1	14532122	14532132	gene5678	39	+	AMB
Tp57577_TGAC_v2_LG1	14584974	14585175	gene5705	1631	+	3UTR
Tp57577_TGAC_v2_LG1	14586252	14586265	gene5705	73	+	AMB
Tp57577_TGAC_v2_LG1	14586554	14586616	gene5705	140	+	CDS
Tp57577_TGAC_v2_LG1	14586647	14586655	gene5705	74	+	CDS
Tp57577_TGAC_v2_LG1	14616251	14616435	gene5697	99	-	3UTR
Tp57577_TGAC_v2_LG1	14629266	14629276	gene5702	29	-	5UTR
Tp57577_TGAC_v2_LG1	14632672	14632859	gene5702	67	-	3UTR
Tp57577_TGAC_v2_LG1	14649358	14649386	gene5671	23	-	3UTR
Tp57577_TGAC_v2_LG1	14674591	14674599	gene5701	1281	+	3UTR
Tp57577_TGAC_v2_LG1	14690052	14690349	gene5665	617	+	3UTR
Tp57577_TGAC_v2_LG1	14690601	14690635	gene5665	44	+	CDS
Tp57577_TGAC_v2_LG1	14700437	14700509	gene5680	38	+	intron
Tp57577_TGAC_v2_LG1	14712366	14712504	gene5649	55	-	3UTR
Tp57577_TGAC_v2_LG1	14716580	14716605	gene5686	28	-	AMB
Tp57577_TGAC_v2_LG1	14716946	14716964	gene5686	69	-	CDS
Tp57577_TGAC_v2_LG1	14717125	14717307	gene5686	145	-	3UTR
Tp57577_TGAC_v2_LG1	14724929	14724967	gene5675	43	+	3UTR
Tp57577_TGAC_v2_LG1	14729025	14729026	.	26	-	.
Tp57577_TGAC_v2_LG1	14747078	14747156	gene5668	22	-	intron
Tp57577_TGAC_v2_LG1	14751832	14751848	gene5703	21	+	3UTR
Tp57577_TGAC_v2_LG1	14755821	14755863	gene5703	22	+	CDS
Tp57577_TGAC_v2_LG1	14762061	14762062	gene5703	30	+	5UTR
Tp57577_TGAC_v2_LG1	14929558	14929600	gene5681	21	+	3UTR
Tp57577_TGAC_v2_LG1	14945588	14945646	gene5687	29	-	3UTR
Tp57577_TGAC_v2_LG1	14946098	14946190	gene5662	32	+	3UTR
Tp57577_TGAC_v2_LG1	14957131	14957133	.	370	+	.
Tp57577_TGAC_v2_LG1	14962241	14962503	gene5655	482	-	3UTR
Tp57577_TGAC_v2_LG1	14963573	14963654	gene5693	88	+	3UTR
Tp57577_TGAC_v2_LG1	14963839	14963978	gene5693	73	+	CDS
Tp57577_TGAC_v2_LG1	14964126	14964160	gene5693	33	+	CDS
Tp57577_TGAC_v2_LG1	14964271	14964335	gene5693	24	+	CDS
Tp57577_TGAC_v2_LG1	14965360	14965379	gene5693	23	+	5UTR
Tp57577_TGAC_v2_LG1	14968684	14968693	.	93	-	.
Tp57577_TGAC_v2_LG1	14968878	14968888	.	103	+	.
Tp57577_TGAC_v2_LG1	14988717	14988802	gene5696	302	+	3UTR
Tp57577_TGAC_v2_LG1	14988955	14989008	gene5696	44	+	CDS
Tp57577_TGAC_v2_LG1	14989283	14989298	gene5696	28	+	CDS
Tp57577_TGAC_v2_LG1	14989889	14989907	gene5696	30	+	AMB
Tp57577_TGAC_v2_LG1	15011310	15011365	gene5653	33	-	3UTR
Tp57577_TGAC_v2_LG1	15060470	15060499	gene5658	46	+	3UTR
Tp57577_TGAC_v2_LG1	15067728	15067755	gene5658	25	+	5UTR
Tp57577_TGAC_v2_LG1	15107825	15108105	gene5690	270	+	3UTR
Tp57577_TGAC_v2_LG1	15108432	15108473	gene5690	98	+	AMB
Tp57577_TGAC_v2_LG1	15189270	15189292	.	71	-	.
Tp57577_TGAC_v2_LG1	15192485	15192595	gene1820	70	+	3UTR
Tp57577_TGAC_v2_LG1	15240396	15240463	.	31	-	.
Tp57577_TGAC_v2_LG1	15240499	15240578	.	554	-	.
Tp57577_TGAC_v2_LG1	15295146	15295167	gene1755	233	-	CDS
Tp57577_TGAC_v2_LG1	15339639	15339668	gene1801	39	-	CDS
Tp57577_TGAC_v2_LG1	15350907	15350913	.	32	-	.
Tp57577_TGAC_v2_LG1	15358858	15358901	gene1753	121	-	3UTR
Tp57577_TGAC_v2_LG1	15368795	15368870	gene1774	43	-	CDS
Tp57577_TGAC_v2_LG1	15370964	15371028	.	21	+	.
Tp57577_TGAC_v2_LG1	15412593	15412615	.	101	+	.
Tp57577_TGAC_v2_LG1	15451426	15451482	.	53	+	.
Tp57577_TGAC_v2_LG1	15464844	15465013	gene1810	68	-	intron
Tp57577_TGAC_v2_LG1	15474907	15475125	gene1807	63	-	3UTR
Tp57577_TGAC_v2_LG1	15476502	15476551	gene1806	119	+	3UTR
Tp57577_TGAC_v2_LG1	15483925	15483968	gene1795	35	+	3UTR
Tp57577_TGAC_v2_LG1	15497746	15497924	gene1775	97	+	3UTR
Tp57577_TGAC_v2_LG1	15501376	15501384	gene1775	28	+	5UTR
Tp57577_TGAC_v2_LG1	15511231	15511253	.	32	+	.
Tp57577_TGAC_v2_LG1	15519777	15519845	gene1826	61	-	3UTR
Tp57577_TGAC_v2_LG1	15519932	15520108	gene1826	21	-	3UTR
Tp57577_TGAC_v2_LG1	15527623	15527678	gene1773	50	+	3UTR
Tp57577_TGAC_v2_LG1	15527726	15527748	gene1773	96	+	3UTR
Tp57577_TGAC_v2_LG1	15527791	15527807	gene1773	28	+	3UTR
Tp57577_TGAC_v2_LG1	15537033	15537107	gene1759	25	+	3UTR
Tp57577_TGAC_v2_LG1	15537157	15537267	gene1759	35	+	3UTR
Tp57577_TGAC_v2_LG1	15544973	15545120	gene1756	27	+	3UTR
Tp57577_TGAC_v2_LG1	15553218	15553225	.	112	-	.
Tp57577_TGAC_v2_LG1	15564183	15564276	gene1772	51	+	5UTR
Tp57577_TGAC_v2_LG1	15572645	15572668	.	345	-	.
Tp57577_TGAC_v2_LG1	15601343	15601357	.	1007	+	.
Tp57577_TGAC_v2_LG1	15601376	15601382	.	426	-	.
Tp57577_TGAC_v2_LG1	15603022	15603231	gene1809	1000	+	3UTR
Tp57577_TGAC_v2_LG1	15603341	15603369	gene1809	43	+	CDS
Tp57577_TGAC_v2_LG1	15603494	15603532	gene1809	91	+	CDS
Tp57577_TGAC_v2_LG1	15606064	15606113	gene1809	152	+	AMB
Tp57577_TGAC_v2_LG1	15613481	15613489	.	125	-	.
Tp57577_TGAC_v2_LG1	15641930	15641948	.	97	+	.
Tp57577_TGAC_v2_LG1	15665585	15665649	gene1790	71	-	3UTR
Tp57577_TGAC_v2_LG1	15665683	15665742	gene1790	74	-	3UTR
Tp57577_TGAC_v2_LG1	15671268	15671328	gene1798	26	+	3UTR
Tp57577_TGAC_v2_LG1	15671426	15671434	gene1798	28	+	3UTR
Tp57577_TGAC_v2_LG1	15671565	15671600	gene1798	34	+	3UTR
Tp57577_TGAC_v2_LG1	15690052	15690147	gene1818	42	+	3UTR
Tp57577_TGAC_v2_LG1	15690353	15690375	gene1818	24	+	3UTR
Tp57577_TGAC_v2_LG1	15709779	15709789	gene1761	25	+	3UTR
Tp57577_TGAC_v2_LG1	15763716	15763764	gene1804	168	+	3UTR
Tp57577_TGAC_v2_LG1	15763818	15763865	gene1804	48	+	3UTR
Tp57577_TGAC_v2_LG1	15764754	15764810	gene1804	47	+	CDS
Tp57577_TGAC_v2_LG1	15765089	15765101	.	70	-	.
Tp57577_TGAC_v2_LG1	15793280	15793396	gene1762	86	+	3UTR
Tp57577_TGAC_v2_LG1	15808182	15808199	.	57	-	.
Tp57577_TGAC_v2_LG1	15822424	15822479	gene1760	30	+	3UTR
Tp57577_TGAC_v2_LG1	15879933	15879982	gene30573	28	+	CDS
Tp57577_TGAC_v2_LG1	15941464	15941487	gene30577	30	-	3UTR
Tp57577_TGAC_v2_LG1	15941559	15941592	gene30577	215	-	3UTR
Tp57577_TGAC_v2_LG1	15941681	15941792	gene30577	108	-	3UTR
Tp57577_TGAC_v2_LG1	15941832	15941877	.	53	-	.
Tp57577_TGAC_v2_LG1	15941946	15942030	.	273	-	.
Tp57577_TGAC_v2_LG1	15963838	15963842	.	21	-	.
Tp57577_TGAC_v2_LG1	15975448	15975483	gene30591	21	-	3UTR
Tp57577_TGAC_v2_LG1	15984261	15984372	gene30584	35	-	3UTR
Tp57577_TGAC_v2_LG1	16013578	16013610	gene30572	44	-	3UTR
Tp57577_TGAC_v2_LG1	16031698	16031796	gene30575	190	-	AMB
Tp57577_TGAC_v2_LG1	16048963	16049112	gene33350	40	-	3UTR
Tp57577_TGAC_v2_LG1	16055372	16055467	.	40	+	.
Tp57577_TGAC_v2_LG1	16086783	16086815	gene33292	36	+	3UTR
Tp57577_TGAC_v2_LG1	16086851	16086930	gene33292	85	+	3UTR
Tp57577_TGAC_v2_LG1	16086956	16086999	gene33292	22	+	3UTR
Tp57577_TGAC_v2_LG1	16088086	16088093	gene33292	56	+	5UTR
Tp57577_TGAC_v2_LG1	16103909	16103975	.	59	-	.
Tp57577_TGAC_v2_LG1	16125342	16125409	.	22	+	.
Tp57577_TGAC_v2_LG1	16125820	16125888	.	57	+	.
Tp57577_TGAC_v2_LG1	16125918	16125984	gene33334	21	+	3UTR
Tp57577_TGAC_v2_LG1	16133765	16133814	gene33334	95	+	5UTR
Tp57577_TGAC_v2_LG1	16144546	16144637	.	36	+	.
Tp57577_TGAC_v2_LG1	16177741	16177943	gene33302	383	+	3UTR
Tp57577_TGAC_v2_LG1	16178328	16178358	gene33302	66	+	CDS
Tp57577_TGAC_v2_LG1	16190714	16190749	gene33310	28	-	3UTR
Tp57577_TGAC_v2_LG1	16195624	16195634	gene33322	57	+	intron
Tp57577_TGAC_v2_LG1	16197420	16197485	.	35	-	.
Tp57577_TGAC_v2_LG1	16197620	16197663	.	24	-	.
Tp57577_TGAC_v2_LG1	16199237	16199311	.	58	-	.
Tp57577_TGAC_v2_LG1	16199446	16199487	.	27	-	.
Tp57577_TGAC_v2_LG1	16200199	16200203	.	197	-	.
Tp57577_TGAC_v2_LG1	16212025	16212063	gene33349	23	+	3UTR
Tp57577_TGAC_v2_LG1	16247753	16247766	.	45	-	.
Tp57577_TGAC_v2_LG1	16248600	16248664	.	72	-	.
Tp57577_TGAC_v2_LG1	16248826	16248876	.	52	-	.
Tp57577_TGAC_v2_LG1	16255016	16255017	.	24	-	.
Tp57577_TGAC_v2_LG1	16257847	16257848	gene33305	67	-	intron
Tp57577_TGAC_v2_LG1	16286719	16286977	gene33304	1970	+	3UTR
Tp57577_TGAC_v2_LG1	16292438	16292497	.	1445	-	.
Tp57577_TGAC_v2_LG1	16293194	16293440	gene33336	1408	+	3UTR
Tp57577_TGAC_v2_LG1	16293510	16293512	gene33336	21	+	3UTR
Tp57577_TGAC_v2_LG1	16299011	16299231	gene33303	961	+	3UTR
Tp57577_TGAC_v2_LG1	16303868	16304089	gene33345	2064	+	3UTR
Tp57577_TGAC_v2_LG1	16310837	16310858	.	57	+	.
Tp57577_TGAC_v2_LG1	16363867	16363917	gene33343	66	-	3UTR
Tp57577_TGAC_v2_LG1	16367903	16367920	.	50	-	.
Tp57577_TGAC_v2_LG1	16388104	16388159	gene33308	27	-	AMB
Tp57577_TGAC_v2_LG1	16407393	16407457	gene33321	52	-	AMB
Tp57577_TGAC_v2_LG1	16409722	16409833	gene33317	48	+	3UTR
Tp57577_TGAC_v2_LG1	16412159	16412168	gene33317	33	+	intron
Tp57577_TGAC_v2_LG1	16426538	16426581	gene33312	26	-	3UTR
Tp57577_TGAC_v2_LG1	16436499	16436532	gene33342	26	-	intron
Tp57577_TGAC_v2_LG1	16442390	16442489	gene33318	38	+	3UTR
Tp57577_TGAC_v2_LG1	16455235	16455307	gene33327	40	+	3UTR
Tp57577_TGAC_v2_LG1	16461208	16461218	gene33327	27	+	CDS
Tp57577_TGAC_v2_LG1	16562922	16563201	gene13157	362	-	3UTR
Tp57577_TGAC_v2_LG1	16564084	16564096	gene13041	21	+	3UTR
Tp57577_TGAC_v2_LG1	16566631	16566652	gene13041	23	+	CDS
Tp57577_TGAC_v2_LG1	16569250	16569294	gene13041	32	+	CDS
Tp57577_TGAC_v2_LG1	16575176	16575182	.	552	-	.
Tp57577_TGAC_v2_LG1	16582140	16582241	gene13057	281	-	3UTR
Tp57577_TGAC_v2_LG1	16591944	16592016	gene13066	28	+	3UTR
Tp57577_TGAC_v2_LG1	16592600	16592607	gene13066	26	+	intron
Tp57577_TGAC_v2_LG1	16592631	16592658	.	35	-	.
Tp57577_TGAC_v2_LG1	16610503	16610537	gene13070	32	-	intron
Tp57577_TGAC_v2_LG1	16611078	16611141	gene13070	34	-	CDS
Tp57577_TGAC_v2_LG1	16611185	16611264	gene13070	253	-	CDS
Tp57577_TGAC_v2_LG1	16611292	16611414	gene13070	420	-	CDS
Tp57577_TGAC_v2_LG1	16611624	16611720	gene13070	45	-	3UTR
Tp57577_TGAC_v2_LG1	16611796	16612012	gene13070	3887	-	3UTR
Tp57577_TGAC_v2_LG1	16612128	16612135	gene13022	22	+	3UTR
Tp57577_TGAC_v2_LG1	16646112	16646121	.	86	+	.
Tp57577_TGAC_v2_LG1	16646892	16647053	gene13173	131	+	3UTR
Tp57577_TGAC_v2_LG1	16647110	16647134	gene13173	43	+	3UTR
Tp57577_TGAC_v2_LG1	16649020	16649042	gene13173	55	+	CDS
Tp57577_TGAC_v2_LG1	16711752	16711801	gene13039	26	-	3UTR
Tp57577_TGAC_v2_LG1	16713056	16713147	gene13120	46	+	3UTR
Tp57577_TGAC_v2_LG1	16713184	16713232	gene13120	25	+	3UTR
Tp57577_TGAC_v2_LG1	16745630	16745633	.	44	+	.
Tp57577_TGAC_v2_LG1	16750525	16750667	gene13012	98	+	3UTR
Tp57577_TGAC_v2_LG1	16751212	16751243	gene13012	27	+	5UTR
Tp57577_TGAC_v2_LG1	16762333	16762399	gene12994	77	+	3UTR
Tp57577_TGAC_v2_LG1	16762733	16762750	gene12994	32	+	CDS
Tp57577_TGAC_v2_LG1	16779371	16779377	gene13180	28	-	AMB
Tp57577_TGAC_v2_LG1	16779555	16779611	gene13180	30	-	intron
Tp57577_TGAC_v2_LG1	16794100	16794205	gene13117	117	-	3UTR
Tp57577_TGAC_v2_LG1	16803185	16803259	gene13085	87	+	intron
Tp57577_TGAC_v2_LG1	16840492	16840496	.	1167	+	.
Tp57577_TGAC_v2_LG1	16840518	16840538	.	77	-	.
Tp57577_TGAC_v2_LG1	16841293	16841296	gene12995	41	-	5UTR
Tp57577_TGAC_v2_LG1	16841756	16841774	gene12995	21	-	CDS
Tp57577_TGAC_v2_LG1	16844082	16844159	gene12995	262	-	3UTR
Tp57577_TGAC_v2_LG1	16848733	16848790	gene13166	22	+	3UTR
Tp57577_TGAC_v2_LG1	16872384	16872407	.	32	+	.
Tp57577_TGAC_v2_LG1	16875418	16875423	.	36	-	.
Tp57577_TGAC_v2_LG1	16880565	16880572	.	39	+	.
Tp57577_TGAC_v2_LG1	16887972	16887976	.	22	+	.
Tp57577_TGAC_v2_LG1	16896119	16896124	.	25	+	.
Tp57577_TGAC_v2_LG1	16901361	16901403	gene13011	24	-	CDS
Tp57577_TGAC_v2_LG1	16903340	16903346	gene13011	66	-	CDS
Tp57577_TGAC_v2_LG1	16904649	16904745	gene13011	1206	-	3UTR
Tp57577_TGAC_v2_LG1	16904772	16904775	gene13011	56	-	3UTR
Tp57577_TGAC_v2_LG1	16904878	16904961	gene13011	69	-	3UTR
Tp57577_TGAC_v2_LG1	16914391	16914392	gene13049	24	-	5UTR
Tp57577_TGAC_v2_LG1	16923568	16923685	gene13049	41	-	3UTR
Tp57577_TGAC_v2_LG1	16934208	16934414	gene13078	132	-	3UTR
Tp57577_TGAC_v2_LG1	16935132	16935240	gene13142	54	+	3UTR
Tp57577_TGAC_v2_LG1	16949843	16949882	gene13096	31	-	3UTR
Tp57577_TGAC_v2_LG1	16990437	16990452	.	40	-	.
Tp57577_TGAC_v2_LG1	17006802	17006991	gene13016	61	+	3UTR
Tp57577_TGAC_v2_LG1	17007140	17007170	gene13016	56	+	3UTR
Tp57577_TGAC_v2_LG1	17011456	17011459	.	50	-	.
Tp57577_TGAC_v2_LG1	17033038	17033271	gene13178	297	-	3UTR
Tp57577_TGAC_v2_LG1	17039916	17040074	gene13013	165	-	3UTR
Tp57577_TGAC_v2_LG1	17041035	17041054	.	34	-	.
Tp57577_TGAC_v2_LG1	17043127	17043171	.	575	-	.
Tp57577_TGAC_v2_LG1	17069823	17069835	gene12987	23	-	3UTR
Tp57577_TGAC_v2_LG1	17070036	17070081	gene12987	21	-	3UTR
Tp57577_TGAC_v2_LG1	17075045	17075048	gene13109	23	+	CDS
Tp57577_TGAC_v2_LG1	17091891	17092023	.	296	-	.
Tp57577_TGAC_v2_LG1	17093892	17093903	gene13008	32	-	5UTR
Tp57577_TGAC_v2_LG1	17102424	17102445	gene13008	31	-	AMB
Tp57577_TGAC_v2_LG1	17102850	17102897	gene13008	33	-	AMB
Tp57577_TGAC_v2_LG1	17102984	17103177	gene13008	207	-	3UTR
Tp57577_TGAC_v2_LG1	17112755	17112896	gene13158	6037	+	3UTR
Tp57577_TGAC_v2_LG1	17112942	17112999	gene13158	36	+	3UTR
Tp57577_TGAC_v2_LG1	17113257	17113287	gene13158	41	+	CDS
Tp57577_TGAC_v2_LG1	17132715	17132876	gene12986	334	+	3UTR
Tp57577_TGAC_v2_LG1	17133024	17133036	gene12986	34	+	CDS
Tp57577_TGAC_v2_LG1	17134240	17134248	.	44	-	.
Tp57577_TGAC_v2_LG1	17152900	17152993	gene13042	33	-	3UTR
Tp57577_TGAC_v2_LG1	17153021	17153033	.	121	+	.
Tp57577_TGAC_v2_LG1	17153068	17153212	gene13042	44	-	3UTR
Tp57577_TGAC_v2_LG1	17154174	17154255	gene13050	66	+	3UTR
Tp57577_TGAC_v2_LG1	17154396	17154465	gene13050	26	+	3UTR
Tp57577_TGAC_v2_LG1	17184361	17184433	gene13145	48	-	3UTR
Tp57577_TGAC_v2_LG1	17245881	17245973	gene13063	31	-	3UTR
Tp57577_TGAC_v2_LG1	17253804	17253936	gene13040	48	+	3UTR
Tp57577_TGAC_v2_LG1	17270298	17270349	gene13170	33	+	3UTR
Tp57577_TGAC_v2_LG1	17278811	17278893	gene13010	43	+	5UTR
Tp57577_TGAC_v2_LG1	17282341	17282448	.	375	+	.
Tp57577_TGAC_v2_LG1	17282471	17282477	.	39	-	.
Tp57577_TGAC_v2_LG1	17283619	17283793	gene13046	626	+	3UTR
Tp57577_TGAC_v2_LG1	17283881	17283894	gene13046	70	+	3UTR
Tp57577_TGAC_v2_LG1	17287709	17287773	gene13046	25	+	CDS
Tp57577_TGAC_v2_LG1	17287930	17287947	gene13046	42	+	CDS
Tp57577_TGAC_v2_LG1	17308832	17308844	.	50	-	.
Tp57577_TGAC_v2_LG1	17312730	17312752	.	28	+	.
Tp57577_TGAC_v2_LG1	17314708	17314845	.	270	+	.
Tp57577_TGAC_v2_LG1	17315242	17315309	.	25	+	.
Tp57577_TGAC_v2_LG1	17315879	17315909	.	32	+	.
Tp57577_TGAC_v2_LG1	17331401	17331585	gene13132	82	-	AMB
Tp57577_TGAC_v2_LG1	17345344	17345479	gene13081	92	+	3UTR
Tp57577_TGAC_v2_LG1	17345562	17345601	gene13081	22	+	3UTR
Tp57577_TGAC_v2_LG1	17359343	17359394	gene12985	28	-	AMB
Tp57577_TGAC_v2_LG1	17360080	17360201	gene12985	65	-	CDS
Tp57577_TGAC_v2_LG1	17360874	17360913	gene12985	51	-	AMB
Tp57577_TGAC_v2_LG1	17362522	17362538	gene12985	25	-	CDS
Tp57577_TGAC_v2_LG1	17363946	17363990	gene12985	550	-	intron
Tp57577_TGAC_v2_LG1	17387180	17387197	.	26	-	.
Tp57577_TGAC_v2_LG1	17387228	17387258	.	180	-	.
Tp57577_TGAC_v2_LG1	17387316	17387362	.	178	-	.
Tp57577_TGAC_v2_LG1	17390703	17390855	gene13169	172	+	3UTR
Tp57577_TGAC_v2_LG1	17403544	17403565	.	28	-	.
Tp57577_TGAC_v2_LG1	17413046	17413048	.	36	-	.
Tp57577_TGAC_v2_LG1	17429477	17429567	gene13020	75	-	3UTR
Tp57577_TGAC_v2_LG1	17441115	17441131	gene13127	24	-	AMB
Tp57577_TGAC_v2_LG1	17441498	17441603	gene13127	36	-	CDS
Tp57577_TGAC_v2_LG1	17441655	17441679	gene13127	32	-	CDS
Tp57577_TGAC_v2_LG1	17473973	17473998	gene13182	26	-	3UTR
Tp57577_TGAC_v2_LG1	17474034	17474115	gene13182	44	-	3UTR
Tp57577_TGAC_v2_LG1	17492744	17492928	gene13136	99	-	3UTR
Tp57577_TGAC_v2_LG1	17500609	17500617	gene13037	41	-	5UTR
Tp57577_TGAC_v2_LG1	17501320	17501356	gene13037	33	-	3UTR
Tp57577_TGAC_v2_LG1	17501391	17501584	gene13037	306	-	3UTR
Tp57577_TGAC_v2_LG1	17521000	17521006	gene12983	80	-	intron
Tp57577_TGAC_v2_LG1	17523608	17523643	gene12983	32	-	3UTR
Tp57577_TGAC_v2_LG1	17555714	17555770	gene13155	74	-	3UTR
Tp57577_TGAC_v2_LG1	17556754	17556935	gene13118	162	+	3UTR
Tp57577_TGAC_v2_LG1	17557094	17557159	gene13118	27	+	CDS
Tp57577_TGAC_v2_LG1	17612532	17612643	gene38893	59	-	3UTR
Tp57577_TGAC_v2_LG1	17613720	17613815	gene38933	135	+	3UTR
Tp57577_TGAC_v2_LG1	17621141	17621199	gene38933	581	+	CDS
Tp57577_TGAC_v2_LG1	17629384	17629454	gene38831	114	+	3UTR
Tp57577_TGAC_v2_LG1	17635595	17635609	gene38831	35	+	5UTR
Tp57577_TGAC_v2_LG1	17679610	17679650	gene38849	27	-	3UTR
Tp57577_TGAC_v2_LG1	17680137	17680438	gene38854	3746	+	3UTR
Tp57577_TGAC_v2_LG1	17680761	17680777	gene38854	47	+	CDS
Tp57577_TGAC_v2_LG1	17680831	17680838	gene38854	38	+	5UTR
Tp57577_TGAC_v2_LG1	17685674	17685725	gene38875	45	+	3UTR
Tp57577_TGAC_v2_LG1	17694490	17694516	gene38856	30	-	3UTR
Tp57577_TGAC_v2_LG1	17694545	17694613	gene38856	35	-	3UTR
Tp57577_TGAC_v2_LG1	17721152	17721221	gene38910	61	-	3UTR
Tp57577_TGAC_v2_LG1	17722849	17722904	gene38922	62	+	3UTR
Tp57577_TGAC_v2_LG1	17724307	17724317	gene38922	37	+	CDS
Tp57577_TGAC_v2_LG1	17724493	17724534	gene38922	29	+	CDS
Tp57577_TGAC_v2_LG1	17729357	17729361	.	24	+	.
Tp57577_TGAC_v2_LG1	17744677	17744678	.	41	-	.
Tp57577_TGAC_v2_LG1	17748134	17748159	gene38851	87	-	3UTR
Tp57577_TGAC_v2_LG1	17757145	17757186	gene38913	40	+	3UTR
Tp57577_TGAC_v2_LG1	17757224	17757249	gene38913	27	+	3UTR
Tp57577_TGAC_v2_LG1	17765210	17765295	gene38887	26	-	3UTR
Tp57577_TGAC_v2_LG1	17774110	17774123	gene38869	116	-	5UTR
Tp57577_TGAC_v2_LG1	17774209	17774229	gene38869	103	-	5UTR
Tp57577_TGAC_v2_LG1	17779085	17779129	gene38869	41	-	3UTR
Tp57577_TGAC_v2_LG1	17779180	17779197	gene38869	397	-	3UTR
Tp57577_TGAC_v2_LG1	17779323	17779404	gene38869	59	-	3UTR
Tp57577_TGAC_v2_LG1	17779474	17779560	gene38869	130	-	3UTR
Tp57577_TGAC_v2_LG1	17799595	17799606	.	30	-	.
Tp57577_TGAC_v2_LG1	17842702	17842824	gene38850	46	-	3UTR
Tp57577_TGAC_v2_LG1	17845968	17846027	gene38904	22	+	3UTR
Tp57577_TGAC_v2_LG1	17846053	17846125	gene38904	58	+	3UTR
Tp57577_TGAC_v2_LG1	17858276	17858408	gene38857	151	+	3UTR
Tp57577_TGAC_v2_LG1	17861642	17861657	gene38857	36	+	CDS
Tp57577_TGAC_v2_LG1	17865226	17865286	gene38858	41	+	3UTR
Tp57577_TGAC_v2_LG1	17870146	17870151	.	28	-	.
Tp57577_TGAC_v2_LG1	17913760	17913870	gene38895	73	+	3UTR
Tp57577_TGAC_v2_LG1	17915485	17915493	gene38895	29	+	intron
Tp57577_TGAC_v2_LG1	17917697	17917731	gene38832	31	-	CDS
Tp57577_TGAC_v2_LG1	17918141	17918223	gene38832	472	-	3UTR
Tp57577_TGAC_v2_LG1	17921862	17922078	gene38880	215	+	3UTR
Tp57577_TGAC_v2_LG1	17922103	17922125	gene38880	31	+	3UTR
Tp57577_TGAC_v2_LG1	17930156	17930237	gene38894	27	-	3UTR
Tp57577_TGAC_v2_LG1	17930722	17930726	.	23	+	.
Tp57577_TGAC_v2_LG1	17934669	17934675	.	27	+	.
Tp57577_TGAC_v2_LG1	17935107	17935112	.	22	-	.
Tp57577_TGAC_v2_LG1	17937994	17937999	.	50	+	.
Tp57577_TGAC_v2_LG1	17947942	17947980	.	25	+	.
Tp57577_TGAC_v2_LG1	17965777	17965778	.	21	-	.
Tp57577_TGAC_v2_LG1	17989068	17989112	gene38937	24	-	3UTR
Tp57577_TGAC_v2_LG1	17993916	17994164	gene38877	433	-	3UTR
Tp57577_TGAC_v2_LG1	18009403	18009415	gene38915	102	-	intron
Tp57577_TGAC_v2_LG1	18009496	18009512	gene38915	176	-	CDS
Tp57577_TGAC_v2_LG1	18009649	18009697	gene38915	66	-	CDS
Tp57577_TGAC_v2_LG1	18010483	18010505	gene38915	67	-	CDS
Tp57577_TGAC_v2_LG1	18010542	18010643	gene38915	107	-	CDS
Tp57577_TGAC_v2_LG1	18010853	18011023	gene38915	442	-	3UTR
Tp57577_TGAC_v2_LG1	18017477	18017482	.	35	-	.
Tp57577_TGAC_v2_LG1	18024165	18024173	.	32	+	.
Tp57577_TGAC_v2_LG1	18033145	18033170	gene38852	28	-	3UTR
Tp57577_TGAC_v2_LG1	18080439	18080517	gene38891	43	-	3UTR
Tp57577_TGAC_v2_LG1	18081221	18081296	gene38930	63	-	CDS
Tp57577_TGAC_v2_LG1	18116215	18116270	gene38855	30	-	3UTR
Tp57577_TGAC_v2_LG1	18116377	18116580	gene38855	99	-	3UTR
Tp57577_TGAC_v2_LG1	18121651	18121746	gene38836	25	-	3UTR
Tp57577_TGAC_v2_LG1	18129645	18129755	gene38935	125	-	3UTR
Tp57577_TGAC_v2_LG1	18132082	18132123	gene38911	45	+	3UTR
Tp57577_TGAC_v2_LG1	18140897	18140952	gene38912	39	+	3UTR
Tp57577_TGAC_v2_LG1	18169797	18169900	gene38864	66	+	3UTR
Tp57577_TGAC_v2_LG1	18180367	18180641	gene38866	515	-	intron
Tp57577_TGAC_v2_LG1	18184439	18184532	gene38866	38	-	AMB
Tp57577_TGAC_v2_LG1	18189155	18189190	gene38860	25	-	3UTR
Tp57577_TGAC_v2_LG1	18189267	18189360	gene38860	39	-	3UTR
Tp57577_TGAC_v2_LG1	18189399	18189477	gene38860	263	-	3UTR
Tp57577_TGAC_v2_LG1	18207046	18207149	gene38929	63	+	3UTR
Tp57577_TGAC_v2_LG1	18211526	18211548	gene38929	23	+	CDS
Tp57577_TGAC_v2_LG1	18211882	18211904	gene38929	26	+	CDS
Tp57577_TGAC_v2_LG1	18212369	18212411	gene38929	34	+	CDS
Tp57577_TGAC_v2_LG1	18238576	18238790	gene38833	146	+	3UTR
Tp57577_TGAC_v2_LG1	18239533	18239576	gene38833	34	+	CDS
Tp57577_TGAC_v2_LG1	18239672	18239700	gene38833	40	+	CDS
Tp57577_TGAC_v2_LG1	18246273	18246277	.	39	-	.
Tp57577_TGAC_v2_LG1	18252563	18252613	gene38917	22	+	3UTR
Tp57577_TGAC_v2_LG1	18288801	18288825	.	29	-	.
Tp57577_TGAC_v2_LG1	18291999	18292030	gene38902	23	+	3UTR
Tp57577_TGAC_v2_LG1	18292103	18292204	gene38902	79	+	3UTR
Tp57577_TGAC_v2_LG1	18306431	18306466	gene38830	27	+	intron
Tp57577_TGAC_v2_LG1	18323361	18323453	.	376	+	.
Tp57577_TGAC_v2_LG1	18327712	18327723	.	42	+	.
Tp57577_TGAC_v2_LG1	18332483	18332568	gene38865	77	-	CDS
Tp57577_TGAC_v2_LG1	18333109	18333213	gene38865	190	-	3UTR
Tp57577_TGAC_v2_LG1	18348748	18348874	gene38897	35	+	3UTR
Tp57577_TGAC_v2_LG1	18358908	18358934	gene38909	33	-	3UTR
Tp57577_TGAC_v2_LG1	18370124	18370128	.	21	+	.
Tp57577_TGAC_v2_LG1	18378279	18378290	gene38896	35	-	5UTR
Tp57577_TGAC_v2_LG1	18381408	18381429	gene38896	28	-	AMB
Tp57577_TGAC_v2_LG1	18382444	18382552	gene38896	46	-	3UTR
Tp57577_TGAC_v2_LG1	18382633	18382865	gene38896	151	-	3UTR
Tp57577_TGAC_v2_LG1	18394133	18394243	gene38886	147	-	3UTR
Tp57577_TGAC_v2_LG1	18413791	18413793	.	26	-	.
Tp57577_TGAC_v2_LG1	18427981	18428015	.	22	+	.
Tp57577_TGAC_v2_LG1	18453906	18453908	.	69	-	.
Tp57577_TGAC_v2_LG1	18539733	18539776	gene13401	58	-	3UTR
Tp57577_TGAC_v2_LG1	18544603	18544606	.	40	-	.
Tp57577_TGAC_v2_LG1	18545773	18545796	.	31	-	.
Tp57577_TGAC_v2_LG1	18607493	18607582	gene13391	49	-	intron
Tp57577_TGAC_v2_LG1	18631076	18631151	gene13402	234	-	intron
Tp57577_TGAC_v2_LG1	18631639	18631682	gene13402	24	-	CDS
Tp57577_TGAC_v2_LG1	18631850	18632071	gene13402	743	-	intron
Tp57577_TGAC_v2_LG1	18633581	18633636	gene13402	29	-	intron
Tp57577_TGAC_v2_LG1	18645525	18645543	.	720	-	.
Tp57577_TGAC_v2_LG1	18667205	18667308	gene13395	254	-	3UTR
Tp57577_TGAC_v2_LG1	18676226	18676242	gene13400	60	-	intron
Tp57577_TGAC_v2_LG1	18679846	18679960	gene13400	90	-	3UTR
Tp57577_TGAC_v2_LG1	18679993	18680053	.	23	-	.
Tp57577_TGAC_v2_LG1	18722656	18722740	.	1063	+	.
Tp57577_TGAC_v2_LG1	18722739	18722766	.	2348	-	.
Tp57577_TGAC_v2_LG1	18754395	18754454	gene13311	111	-	3UTR
Tp57577_TGAC_v2_LG1	18782379	18782381	.	33	-	.
Tp57577_TGAC_v2_LG1	18786764	18786853	gene13312	31	+	3UTR
Tp57577_TGAC_v2_LG1	18787036	18787041	gene13312	34	+	3UTR
Tp57577_TGAC_v2_LG1	18792602	18792629	gene13296	23	-	3UTR
Tp57577_TGAC_v2_LG1	18793413	18793456	.	22	-	.
Tp57577_TGAC_v2_LG1	18796578	18796700	gene13303	197	+	3UTR
Tp57577_TGAC_v2_LG1	18798164	18798175	gene13303	39	+	CDS
Tp57577_TGAC_v2_LG1	18800307	18800364	gene13303	40	+	CDS
Tp57577_TGAC_v2_LG1	18819990	18820087	gene13316	55	-	3UTR
Tp57577_TGAC_v2_LG1	18822967	18822971	gene13304	33	-	3UTR
Tp57577_TGAC_v2_LG1	18824289	18824370	gene13314	27	-	CDS
Tp57577_TGAC_v2_LG1	18825057	18825203	gene13314	72	-	AMB
Tp57577_TGAC_v2_LG1	18826822	18826915	gene13297	73	+	3UTR
Tp57577_TGAC_v2_LG1	18852985	18853085	gene13315	105	+	3UTR
Tp57577_TGAC_v2_LG1	18907031	18907055	gene13308	23	+	AMB
Tp57577_TGAC_v2_LG1	18914653	18914656	.	199	-	.
Tp57577_TGAC_v2_LG1	18918021	18918073	gene13298	22	+	3UTR
Tp57577_TGAC_v2_LG1	18927120	18927143	.	427	-	.
Tp57577_TGAC_v2_LG1	18935903	18935961	gene13300	108	+	AMB
Tp57577_TGAC_v2_LG1	18936634	18936636	gene13300	45	+	AMB
Tp57577_TGAC_v2_LG1	18936662	18936688	gene13300	51	+	CDS
Tp57577_TGAC_v2_LG1	18937735	18937827	gene13300	103	+	AMB
Tp57577_TGAC_v2_LG1	18943454	18943457	.	36	+	.
Tp57577_TGAC_v2_LG1	18950754	18950818	gene13307	30	-	AMB
Tp57577_TGAC_v2_LG1	18956892	18956921	gene13307	31	-	3UTR
Tp57577_TGAC_v2_LG1	18956950	18957021	gene13307	31	-	3UTR
Tp57577_TGAC_v2_LG1	18971141	18971194	.	1466	+	.
Tp57577_TGAC_v2_LG1	18971225	18971276	.	320	+	.
Tp57577_TGAC_v2_LG1	18973889	18973900	.	35	+	.
Tp57577_TGAC_v2_LG1	19002142	19002242	gene14580	32	-	3UTR
Tp57577_TGAC_v2_LG1	19041499	19041501	gene14585	22	+	CDS
Tp57577_TGAC_v2_LG1	19042590	19042628	gene14585	25	+	CDS
Tp57577_TGAC_v2_LG1	19047868	19047875	.	54	-	.
Tp57577_TGAC_v2_LG1	19050042	19050256	gene14587	1041	+	3UTR
Tp57577_TGAC_v2_LG1	19079580	19079590	.	320	+	.
Tp57577_TGAC_v2_LG1	19096742	19096884	gene14590	139	-	3UTR
Tp57577_TGAC_v2_LG1	19111104	19111149	gene14588	57	-	3UTR
Tp57577_TGAC_v2_LG1	19111240	19111283	.	68	-	.
Tp57577_TGAC_v2_LG1	19114560	19114576	.	86	-	.
Tp57577_TGAC_v2_LG1	19128073	19128266	gene14579	195	-	3UTR
Tp57577_TGAC_v2_LG1	19143661	19143702	gene14589	28	-	3UTR
Tp57577_TGAC_v2_LG1	19158685	19158804	gene14584	48	+	AMB
Tp57577_TGAC_v2_LG1	19158831	19158914	gene14584	33	+	3UTR
Tp57577_TGAC_v2_LG1	19197986	19198079	gene37849	21	-	3UTR
Tp57577_TGAC_v2_LG1	19226424	19226437	.	23	+	.
Tp57577_TGAC_v2_LG1	19238111	19238129	.	24	+	.
Tp57577_TGAC_v2_LG1	19247365	19247452	gene37773	92	-	3UTR
Tp57577_TGAC_v2_LG1	19250672	19250725	gene37765	40	-	CDS
Tp57577_TGAC_v2_LG1	19252257	19252411	gene37765	33	-	3UTR
Tp57577_TGAC_v2_LG1	19259175	19259202	gene37860	39	-	3UTR
Tp57577_TGAC_v2_LG1	19266886	19266935	gene37776	66	-	3UTR
Tp57577_TGAC_v2_LG1	19288633	19288773	gene37809	110	+	3UTR
Tp57577_TGAC_v2_LG1	19301232	19301348	gene37764	131	+	3UTR
Tp57577_TGAC_v2_LG1	19301617	19301620	gene37764	42	+	3UTR
Tp57577_TGAC_v2_LG1	19307796	19307803	gene37742	24	-	5UTR
Tp57577_TGAC_v2_LG1	19316408	19316462	gene37742	23	-	CDS
Tp57577_TGAC_v2_LG1	19316656	19316776	gene37742	54	-	3UTR
Tp57577_TGAC_v2_LG1	19322082	19322105	gene37821	32	-	CDS
Tp57577_TGAC_v2_LG1	19323854	19324015	gene37821	188	-	AMB
Tp57577_TGAC_v2_LG1	19326026	19326051	gene37779	22	+	3UTR
Tp57577_TGAC_v2_LG1	19330771	19330890	.	175	-	.
Tp57577_TGAC_v2_LG1	19331001	19331057	.	23	-	.
Tp57577_TGAC_v2_LG1	19431759	19431763	.	30	+	.
Tp57577_TGAC_v2_LG1	19436769	19436895	gene37748	38	+	3UTR
Tp57577_TGAC_v2_LG1	19463978	19464037	gene37837	37	-	AMB
Tp57577_TGAC_v2_LG1	19468848	19468860	gene37833	21	-	intron
Tp57577_TGAC_v2_LG1	19471828	19471861	gene37833	77	-	intron
Tp57577_TGAC_v2_LG1	19473465	19473611	gene37770	371	+	3UTR
Tp57577_TGAC_v2_LG1	19473651	19473672	gene37770	63	+	3UTR
Tp57577_TGAC_v2_LG1	19473714	19473742	gene37770	92	+	3UTR
Tp57577_TGAC_v2_LG1	19474856	19474868	gene37770	41	+	CDS
Tp57577_TGAC_v2_LG1	19484986	19485077	gene37727	103	+	3UTR
Tp57577_TGAC_v2_LG1	19497397	19497399	.	1490	-	.
Tp57577_TGAC_v2_LG1	19499227	19499302	gene37733	24	-	3UTR
Tp57577_TGAC_v2_LG1	19507076	19507178	.	194	-	.
Tp57577_TGAC_v2_LG1	19508546	19508730	gene37741	110	+	AMB
Tp57577_TGAC_v2_LG1	19508763	19508905	gene37741	28	+	3UTR
Tp57577_TGAC_v2_LG1	19515312	19515325	.	22	+	.
Tp57577_TGAC_v2_LG1	19517757	19517762	gene37816	104	-	intron
Tp57577_TGAC_v2_LG1	19522347	19522384	gene37816	46	-	3UTR
Tp57577_TGAC_v2_LG1	19522449	19522468	gene37816	25	-	3UTR
Tp57577_TGAC_v2_LG1	19530530	19530562	gene37839	57	-	3UTR
Tp57577_TGAC_v2_LG1	19546138	19546140	.	25	+	.
Tp57577_TGAC_v2_LG1	19547652	19547729	gene37745	38	-	3UTR
Tp57577_TGAC_v2_LG1	19565787	19566076	gene37769	173	+	3UTR
Tp57577_TGAC_v2_LG1	19567350	19567423	gene37769	36	+	CDS
Tp57577_TGAC_v2_LG1	19568185	19568220	gene37769	24	+	CDS
Tp57577_TGAC_v2_LG1	19581370	19581478	gene37843	294	+	3UTR
Tp57577_TGAC_v2_LG1	19603072	19603077	.	24	+	.
Tp57577_TGAC_v2_LG1	19618102	19618107	.	165	-	.
Tp57577_TGAC_v2_LG1	19626511	19626515	gene37850	36	+	intron
Tp57577_TGAC_v2_LG1	19632094	19632199	.	445	+	.
Tp57577_TGAC_v2_LG1	19636139	19636229	gene37803	110	+	3UTR
Tp57577_TGAC_v2_LG1	19645301	19645438	gene37753	36	+	3UTR
Tp57577_TGAC_v2_LG1	19656276	19656325	gene37792	28	-	CDS
Tp57577_TGAC_v2_LG1	19656632	19656720	gene37792	31	-	3UTR
Tp57577_TGAC_v2_LG1	19662638	19662655	.	192	-	.
Tp57577_TGAC_v2_LG1	19688951	19688982	gene36918	61	+	CDS
Tp57577_TGAC_v2_LG1	19711654	19711662	.	27	+	.
Tp57577_TGAC_v2_LG1	19717402	19717437	gene36916	42	+	3UTR
Tp57577_TGAC_v2_LG1	19717503	19717641	gene36916	213	+	3UTR
Tp57577_TGAC_v2_LG1	19722682	19722698	gene36916	28	+	intron
Tp57577_TGAC_v2_LG1	19724592	19724619	gene36916	31	+	CDS
Tp57577_TGAC_v2_LG1	19752255	19752256	gene36908	260	-	CDS
Tp57577_TGAC_v2_LG1	19753115	19753178	gene36951	60	+	3UTR
Tp57577_TGAC_v2_LG1	19775477	19775601	gene36976	52	+	3UTR
Tp57577_TGAC_v2_LG1	19779178	19779217	gene36976	57	+	5UTR
Tp57577_TGAC_v2_LG1	19792448	19792621	gene36895	391	-	3UTR
Tp57577_TGAC_v2_LG1	19796051	19796086	gene36935	43	+	3UTR
Tp57577_TGAC_v2_LG1	19796183	19796338	gene36935	153	+	3UTR
Tp57577_TGAC_v2_LG1	19801137	19801318	.	262	-	.
Tp57577_TGAC_v2_LG1	19801472	19801512	gene36926	48	+	3UTR
Tp57577_TGAC_v2_LG1	19850192	19850198	.	106	+	.
Tp57577_TGAC_v2_LG1	19853241	19853415	gene36853	231	-	3UTR
Tp57577_TGAC_v2_LG1	19870288	19870289	gene36968	46	+	3UTR
Tp57577_TGAC_v2_LG1	19870424	19870558	gene36968	1154	+	3UTR
Tp57577_TGAC_v2_LG1	19871484	19871488	gene36968	24	+	CDS
Tp57577_TGAC_v2_LG1	19892547	19892548	.	23	+	.
Tp57577_TGAC_v2_LG1	19896850	19896865	gene36934	49	+	3UTR
Tp57577_TGAC_v2_LG1	19911495	19911550	gene36962	55	-	3UTR
Tp57577_TGAC_v2_LG1	19913211	19913317	gene36863	144	+	AMB
Tp57577_TGAC_v2_LG1	19913417	19913430	gene36863	26	+	intron
Tp57577_TGAC_v2_LG1	19965850	19965853	.	24	+	.
Tp57577_TGAC_v2_LG1	19967219	19967270	gene36959	24	-	CDS
Tp57577_TGAC_v2_LG1	19975356	19975490	.	227	-	.
Tp57577_TGAC_v2_LG1	19975520	19975588	.	26	-	.
Tp57577_TGAC_v2_LG1	20009916	20009920	gene36870	24	-	intron
Tp57577_TGAC_v2_LG1	20015095	20015153	gene36870	51	-	3UTR
Tp57577_TGAC_v2_LG1	20020095	20020145	gene36921	30	-	CDS
Tp57577_TGAC_v2_LG1	20020294	20020403	gene36921	130	-	3UTR
Tp57577_TGAC_v2_LG1	20032710	20032796	gene36867	24	-	3UTR
Tp57577_TGAC_v2_LG1	20033270	20033402	gene36891	334	+	3UTR
Tp57577_TGAC_v2_LG1	20042438	20042463	.	637	-	.
Tp57577_TGAC_v2_LG1	20045865	20045867	.	22	-	.
Tp57577_TGAC_v2_LG1	20046406	20046497	gene36928	73	+	3UTR
Tp57577_TGAC_v2_LG1	20050851	20050895	gene36859	401	-	AMB
Tp57577_TGAC_v2_LG1	20051404	20051468	gene36859	93	-	CDS
Tp57577_TGAC_v2_LG1	20051503	20051576	gene36859	89	-	AMB
Tp57577_TGAC_v2_LG1	20051700	20051812	gene36859	401	-	3UTR
Tp57577_TGAC_v2_LG1	20056715	20056723	gene36890	36	-	AMB
Tp57577_TGAC_v2_LG1	20061922	20061966	gene36890	66	-	intron
Tp57577_TGAC_v2_LG1	20062085	20062175	gene36890	110	-	intron
Tp57577_TGAC_v2_LG1	20064637	20064653	gene36890	255	-	AMB
Tp57577_TGAC_v2_LG1	20064728	20064739	.	48	+	.
Tp57577_TGAC_v2_LG1	20065121	20065165	gene36890	41	-	CDS
Tp57577_TGAC_v2_LG1	20065280	20065321	gene36890	108	-	AMB
Tp57577_TGAC_v2_LG1	20065357	20065476	gene36890	766	-	3UTR
Tp57577_TGAC_v2_LG1	20072398	20072588	gene36930	87	+	AMB
Tp57577_TGAC_v2_LG1	20092693	20092799	gene36901	85	+	intron
Tp57577_TGAC_v2_LG1	20096493	20096522	gene36901	24	+	CDS
Tp57577_TGAC_v2_LG1	20126416	20126438	.	302	-	.
Tp57577_TGAC_v2_LG1	20210606	20210692	gene36868	37	+	3UTR
Tp57577_TGAC_v2_LG1	20223548	20223677	gene36967	145	+	3UTR
Tp57577_TGAC_v2_LG1	20232491	20232602	gene36856	68	+	intron
Tp57577_TGAC_v2_LG1	20232928	20233007	gene36856	75	+	CDS
Tp57577_TGAC_v2_LG1	20237017	20237115	.	86	+	.
Tp57577_TGAC_v2_LG1	20275981	20276057	gene36974	43	+	3UTR
Tp57577_TGAC_v2_LG1	20294652	20294731	gene36963	47	-	3UTR
Tp57577_TGAC_v2_LG1	20354148	20354236	gene36876	31	-	3UTR
Tp57577_TGAC_v2_LG1	20360160	20360365	gene36865	452	+	3UTR
Tp57577_TGAC_v2_LG1	20371854	20371904	gene36965	31	+	3UTR
Tp57577_TGAC_v2_LG1	20373712	20373836	.	224	-	.
Tp57577_TGAC_v2_LG1	20380931	20380960	gene36888	24	+	3UTR
Tp57577_TGAC_v2_LG1	20381077	20381097	gene36888	34	+	3UTR
Tp57577_TGAC_v2_LG1	20406719	20406741	gene36953	21	-	CDS
Tp57577_TGAC_v2_LG1	20407817	20407925	gene36953	188	-	3UTR
Tp57577_TGAC_v2_LG1	20453533	20453601	.	25	+	.
Tp57577_TGAC_v2_LG1	20453627	20453637	.	48	+	.
Tp57577_TGAC_v2_LG1	20453811	20453925	gene36902	55	+	3UTR
Tp57577_TGAC_v2_LG1	20461164	20461248	.	28	+	.
Tp57577_TGAC_v2_LG1	20470489	20470565	.	142	-	.
Tp57577_TGAC_v2_LG1	20488553	20488670	.	32	+	.
Tp57577_TGAC_v2_LG1	20520180	20520235	gene36973	130	-	CDS
Tp57577_TGAC_v2_LG1	20521668	20521763	gene36973	310	-	3UTR
Tp57577_TGAC_v2_LG1	20522771	20522858	gene36973	287	-	intron
Tp57577_TGAC_v2_LG1	20536988	20537080	gene36957	33	-	5UTR
Tp57577_TGAC_v2_LG1	20537083	20537091	.	155	+	.
Tp57577_TGAC_v2_LG1	20539508	20539524	gene36957	23	-	AMB
Tp57577_TGAC_v2_LG1	20540308	20540329	gene36957	23	-	AMB
Tp57577_TGAC_v2_LG1	20542285	20542291	.	47	+	.
Tp57577_TGAC_v2_LG1	20542869	20543014	gene36957	64	-	3UTR
Tp57577_TGAC_v2_LG1	20567737	20567763	.	21	-	.
Tp57577_TGAC_v2_LG1	20589403	20589544	gene36972	175	-	3UTR
Tp57577_TGAC_v2_LG1	20620258	20620284	gene36919	25	-	3UTR
Tp57577_TGAC_v2_LG1	20640206	20640316	gene36913	210	+	3UTR
Tp57577_TGAC_v2_LG1	20642576	20642680	gene36913	53	+	CDS
Tp57577_TGAC_v2_LG1	20644297	20644355	gene36913	56	+	5UTR
Tp57577_TGAC_v2_LG1	20682907	20682911	.	30	+	.
Tp57577_TGAC_v2_LG1	20741221	20741256	gene36917	27	-	CDS
Tp57577_TGAC_v2_LG1	20741808	20741857	gene36917	62	-	3UTR
Tp57577_TGAC_v2_LG1	20741903	20742040	gene36917	416	-	3UTR
Tp57577_TGAC_v2_LG1	20749110	20749113	gene36869	38	+	intron
[truncated: 25,895 more rows]

## Sheet: PACs validated with RNAseq
Dataset.S3. List of PACs validated with an independent RNAseq dataset
Chromosome	Start	End	Gene	Genomic region	Number of tags	Strand
Tp57577_TGAC_v2_LG1	6899360	6899398	gene2631	CDS	59	+
Tp57577_TGAC_v2_LG1	7594345	7594691	gene32789	three_prime_UTR	13028	+
Tp57577_TGAC_v2_LG1	9266810	9266898	.	.	5837	-
Tp57577_TGAC_v2_LG1	12467583	12467629	gene2722	CDS	171	-
Tp57577_TGAC_v2_LG1	13447674	13447687	gene18597	three_prime_UTR	50	-
Tp57577_TGAC_v2_LG1	15941464	15941487	gene30577	three_prime_UTR	30	-
Tp57577_TGAC_v2_LG1	17779180	17779197	gene38869	three_prime_UTR	397	-
Tp57577_TGAC_v2_LG1	18009496	18009512	gene38915	CDS	176	-
Tp57577_TGAC_v2_LG1	18722739	18722766	.	.	2348	-
Tp57577_TGAC_v2_LG1	18971141	18971194	.	.	1466	+
Tp57577_TGAC_v2_LG1	19688951	19688982	gene36918	CDS	61	+
Tp57577_TGAC_v2_LG1	20051404	20051468	gene36859	CDS	93	-
Tp57577_TGAC_v2_LG1	20065121	20065165	gene36890	CDS	41	-
Tp57577_TGAC_v2_LG1	20126416	20126438	.	.	302	-
Tp57577_TGAC_v2_LG1	21068011	21068023	gene3764	five_prime_UTR	126	+
Tp57577_TGAC_v2_LG1	24337562	24337592	gene3169	AMB	250	+
Tp57577_TGAC_v2_LG2	1462255	1462314	.	.	2877	-
Tp57577_TGAC_v2_LG2	4846070	4846247	gene10746	CDS	607	-
Tp57577_TGAC_v2_LG2	5529744	5529880	.	.	580431	+
Tp57577_TGAC_v2_LG2	6386533	6386559	gene26877	CDS	22	-
Tp57577_TGAC_v2_LG2	10769804	10769808	gene25376	three_prime_UTR	330	-
Tp57577_TGAC_v2_LG2	11122291	11122372	gene21319	CDS	550	-
Tp57577_TGAC_v2_LG2	11505210	11505352	gene40234	three_prime_UTR	438	+
Tp57577_TGAC_v2_LG2	14123571	14123603	gene1023	five_prime_UTR	295	-
Tp57577_TGAC_v2_LG2	23243205	23243357	.	.	1409	-
Tp57577_TGAC_v2_LG2	24159708	24159747	gene12633	CDS	661	+
Tp57577_TGAC_v2_LG2	28601483	28601501	gene34042	CDS	75	-
Tp57577_TGAC_v2_LG2	32173638	32173676	gene37995	CDS	29	+
Tp57577_TGAC_v2_LG3	549003	549120	.	.	670403	+
Tp57577_TGAC_v2_LG3	4187709	4187757	.	.	5488	-
Tp57577_TGAC_v2_LG3	4187802	4187964	.	.	594259	-
Tp57577_TGAC_v2_LG3	8436991	8437058	.	.	160296	-
Tp57577_TGAC_v2_LG3	8439375	8439448	.	.	8492	-
Tp57577_TGAC_v2_LG3	8451617	8451690	.	.	40202	-
Tp57577_TGAC_v2_LG3	9197079	9197085	gene36430	CDS	50	+
Tp57577_TGAC_v2_LG3	9837633	9837638	gene31239	CDS	36	+
Tp57577_TGAC_v2_LG3	11632748	11632818	.	.	8299	+
Tp57577_TGAC_v2_LG3	11632876	11632914	.	.	7347	+
Tp57577_TGAC_v2_LG3	12325253	12325479	gene11821	three_prime_UTR	3887	-
Tp57577_TGAC_v2_LG3	12690565	12690687	gene11813	CDS	353	+
Tp57577_TGAC_v2_LG3	13624686	13624738	gene2827	three_prime_UTR	44805	-
Tp57577_TGAC_v2_LG3	14743986	14744219	gene28167	three_prime_UTR	3524	-
Tp57577_TGAC_v2_LG3	15188359	15188388	gene34242	AMB	36	-
Tp57577_TGAC_v2_LG3	18657945	18657973	gene23761	CDS	68	+
Tp57577_TGAC_v2_LG3	20791531	20791570	.	.	10589	-
Tp57577_TGAC_v2_LG3	21617232	21617308	gene16135	three_prime_UTR	239	+
Tp57577_TGAC_v2_LG3	23401998	23402022	gene23594	CDS	33	-
Tp57577_TGAC_v2_LG3	27517509	27517600	.	.	338980	+
Tp57577_TGAC_v2_LG3	28950478	28950501	.	.	3209	+
Tp57577_TGAC_v2_LG3	29457907	29457912	gene12251	AMB	163	+
Tp57577_TGAC_v2_LG4	887936	887945	gene1223	AMB	315	+
Tp57577_TGAC_v2_LG4	2556206	2556271	gene16415	CDS	110	-
Tp57577_TGAC_v2_LG4	2784037	2784142	.	.	2274	+
Tp57577_TGAC_v2_LG4	4114367	4114376	gene19194	three_prime_UTR	1799	-
Tp57577_TGAC_v2_LG4	5496829	5496878	gene11252	AMB	336	-
Tp57577_TGAC_v2_LG4	6633379	6633407	.	.	625	-
Tp57577_TGAC_v2_LG4	9678489	9678533	.	.	473506	-
Tp57577_TGAC_v2_LG4	10687759	10687847	.	.	19849	-
Tp57577_TGAC_v2_LG4	15486402	15486734	gene25435	AMB	725	+
Tp57577_TGAC_v2_LG4	16785700	16785895	gene4661	three_prime_UTR	1416	+
Tp57577_TGAC_v2_LG4	17837998	17838026	gene23549	AMB	38	-
Tp57577_TGAC_v2_LG4	18282028	18282035	gene15541	five_prime_UTR	518	-
Tp57577_TGAC_v2_LG4	20394171	20394242	gene20254	three_prime_UTR	49	+
Tp57577_TGAC_v2_LG4	24475104	24475144	gene38654	AMB	9318	-
Tp57577_TGAC_v2_LG4	24475282	24475378	gene38654	three_prime_UTR	1762	-
Tp57577_TGAC_v2_LG4	25520475	25520497	gene38791	AMB	148	+
Tp57577_TGAC_v2_LG4	25576877	25576999	.	.	183493	+
Tp57577_TGAC_v2_LG5	2129344	2129345	gene14451	five_prime_UTR	39	+
Tp57577_TGAC_v2_LG5	3270933	3271010	gene31615	CDS	507	+
Tp57577_TGAC_v2_LG5	4009105	4009136	gene1977	AMB	53	+
Tp57577_TGAC_v2_LG5	4510825	4510854	gene15921	three_prime_UTR	26	-
Tp57577_TGAC_v2_LG5	6122722	6122777	.	.	15379	+
Tp57577_TGAC_v2_LG5	6155318	6155588	gene18740	AMB	10291	-
Tp57577_TGAC_v2_LG5	6600124	6600294	gene32506	three_prime_UTR	33795	+
Tp57577_TGAC_v2_LG5	14026869	14026925	gene25270	intron	750	-
Tp57577_TGAC_v2_LG6	9631508	9631581	.	.	199423	-
Tp57577_TGAC_v2_LG6	14943233	14943261	gene3734	AMB	98	-
Tp57577_TGAC_v2_LG6	17304352	17304736	.	.	11944	-
Tp57577_TGAC_v2_LG6	18762496	18762512	gene39045	AMB	22	-
Tp57577_TGAC_v2_LG7	4748428	4748472	gene38206	five_prime_UTR	533	-
Tp57577_TGAC_v2_LG7	6316744	6316843	gene32200	CDS	3731	-
Tp57577_TGAC_v2_LG7	6317362	6317499	gene32200	three_prime_UTR	3452	-
Tp57577_TGAC_v2_LG7	9173826	9173852	gene12490	three_prime_UTR	313	-
Tp57577_TGAC_v2_LG7	11801203	11801206	gene16464	three_prime_UTR	38	-
Tp57577_TGAC_v2_LG7	12654187	12654193	.	.	167	-
Tp57577_TGAC_v2_LG7	12720262	12720284	gene27814	AMB	574	-
Tp57577_TGAC_v2_LG7	12812452	12812484	.	.	674	+
Tp57577_TGAC_v2_LG7	13094600	13094629	gene2527	CDS	26	+
Tp57577_TGAC_v2_LG7	13412444	13412445	.	.	22	+
Tp57577_TGAC_v2_LG7	13412448	13412496	.	.	10434	-
Tp57577_TGAC_v2_LG7	13433301	13433396	.	.	703848	-
Tp57577_TGAC_v2_LG7	14630916	14630945	gene11632	five_prime_UTR	594	+
Tp57577_TGAC_v2_LG7	15746362	15746392	gene33710	CDS	44	+
Tp57577_TGAC_v2_LG7	21057957	21058161	gene33253	three_prime_UTR	950	-
Tp57577_TGAC_v2_LG7	21489730	21490091	gene19416	three_prime_UTR	3855	+
Tp57577_TGAC_v2_LG7	21767440	21767441	gene19163	three_prime_UTR	332	-
Tp57577_TGAC_v2_LG7	23412464	23412572	gene18029	five_prime_UTR	292	+
Tp57577_TGAC_v2_LG7	24760314	24760513	.	.	5128	-
Tp57577_TGAC_v2_LG7	26859426	26859623	.	.	22762	+
Tp57577_TGAC_v2_LG7	27005893	27005894	.	.	950	+
Tp57577_TGAC_v2_LG7	28268035	28268087	gene4181	AMB	70	+
Tp57577_TGAC_v2_LG7	30272926	30273036	.	.	202118	+
Tp57577_TGAC_v2_LG7	30486505	30486587	gene6399	AMB	12782	-
Tp57577_TGAC_v2_scaf_10397	1293	1360	.	.	10829	+
Tp57577_TGAC_v2_scaf_10526	557	635	.	.	29734	+
Tp57577_TGAC_v2_scaf_1088	43137	43206	gene27501	three_prime_UTR	245	+
Tp57577_TGAC_v2_scaf_119	64340	64362	gene33132	five_prime_UTR	175	+
Tp57577_TGAC_v2_scaf_119	254623	254639	gene33125	five_prime_UTR	2042	-
Tp57577_TGAC_v2_scaf_1315	18257	18341	gene18363	intron	7166	-
Tp57577_TGAC_v2_scaf_14419	468	667	.	.	981607	+
Tp57577_TGAC_v2_scaf_1456	20462	20473	.	.	391	-
Tp57577_TGAC_v2_scaf_17364	1011	1131	gene23368	CDS	2304	+
Tp57577_TGAC_v2_scaf_18014	486	642	.	.	501664	-
Tp57577_TGAC_v2_scaf_181	304022	304185	.	.	38862	+
Tp57577_TGAC_v2_scaf_184	357358	357375	gene32897	CDS	377	-
Tp57577_TGAC_v2_scaf_193	147637	147672	gene32462	AMB	1200	+
Tp57577_TGAC_v2_scaf_1988	5211	5230	gene7028	five_prime_UTR	78	-
Tp57577_TGAC_v2_scaf_19971	507	599	.	.	33794	-
Tp57577_TGAC_v2_scaf_1999	22	84	.	.	1456746	-
Tp57577_TGAC_v2_scaf_2085	5377	5399	gene15001	intron	83401	+
Tp57577_TGAC_v2_scaf_229	207898	208045	.	.	287537	-
Tp57577_TGAC_v2_scaf_23784	754	903	gene23058	CDS	1125	+
Tp57577_TGAC_v2_scaf_24591	635	687	.	.	279849	-
Tp57577_TGAC_v2_scaf_247	75562	75615	gene15708	three_prime_UTR	297	-
Tp57577_TGAC_v2_scaf_24828	45	359	.	.	53037	-
Tp57577_TGAC_v2_scaf_24828	400	919	.	.	35528	-
Tp57577_TGAC_v2_scaf_283	95688	95864	gene8020	intron	90059	+
Tp57577_TGAC_v2_scaf_283	95920	96083	gene8020	intron	103728	+
Tp57577_TGAC_v2_scaf_2855	4052	4165	.	.	91747	+
Tp57577_TGAC_v2_scaf_290	141693	141702	gene7836	five_prime_UTR	46	-
Tp57577_TGAC_v2_scaf_31029	555	619	gene7357	three_prime_UTR	25	-
Tp57577_TGAC_v2_scaf_31185	9	19	.	.	52	+
Tp57577_TGAC_v2_scaf_3189	1847	1931	gene22045	CDS	574	+
Tp57577_TGAC_v2_scaf_322	151994	152025	gene19849	five_prime_UTR	753	-
Tp57577_TGAC_v2_scaf_322	153356	153465	gene19849	CDS	427	-
Tp57577_TGAC_v2_scaf_32565	585	642	gene384	AMB	10609	-
Tp57577_TGAC_v2_scaf_33490	34	203	.	.	10128	-
Tp57577_TGAC_v2_scaf_33977	515	576	.	.	6485	-
Tp57577_TGAC_v2_scaf_3468	934	1020	gene22131	CDS	8970	+
Tp57577_TGAC_v2_scaf_358	3593	3883	gene18294	AMB	110417	+
Tp57577_TGAC_v2_scaf_399	129003	129018	gene21543	AMB	31	+
Tp57577_TGAC_v2_scaf_417	70509	70566	gene13959	three_prime_UTR	57	+
Tp57577_TGAC_v2_scaf_417	107057	107261	gene13968	three_prime_UTR	3109	-
Tp57577_TGAC_v2_scaf_426	1184	1378	.	.	59843	-
Tp57577_TGAC_v2_scaf_437	157587	157641	.	.	8739	+
Tp57577_TGAC_v2_scaf_456	93427	93703	gene11269	CDS	3593	-
Tp57577_TGAC_v2_scaf_4915	0	78	.	.	670875	+
Tp57577_TGAC_v2_scaf_5071	327	353	gene31588	three_prime_UTR	139	+
Tp57577_TGAC_v2_scaf_510	106619	106781	gene8825	CDS	921	+
Tp57577_TGAC_v2_scaf_525	108275	108310	gene8981	CDS	105	-
Tp57577_TGAC_v2_scaf_5640	1295	2464	gene7850	AMB	38783	+
Tp57577_TGAC_v2_scaf_565	117790	117918	gene10344	AMB	23286	+
Tp57577_TGAC_v2_scaf_565	119597	119615	gene10344	AMB	4518	+
Tp57577_TGAC_v2_scaf_584	76855	76961	.	.	1535	-
Tp57577_TGAC_v2_scaf_620	55943	55955	gene34927	five_prime_UTR	95	+
Tp57577_TGAC_v2_scaf_6246	141	234	.	.	474	+
Tp57577_TGAC_v2_scaf_661	49143	49291	gene35848	three_prime_UTR	482	+
Tp57577_TGAC_v2_scaf_663	42960	42967	gene35828	three_prime_UTR	52	+
Tp57577_TGAC_v2_scaf_664	8572	8636	gene35925	CDS	67	+
Tp57577_TGAC_v2_scaf_666	15005	15010	gene35890	CDS	39	+
Tp57577_TGAC_v2_scaf_6712	1308	1527	gene40149	three_prime_UTR	5545	+
Tp57577_TGAC_v2_scaf_680	34456	34464	gene22480	intron	20164	+
Tp57577_TGAC_v2_scaf_702	106150	106204	.	.	168436	-
Tp57577_TGAC_v2_scaf_741	51066	51080	gene30306	CDS	53	-
Tp57577_TGAC_v2_scaf_745	105527	105593	gene30266	CDS	200	-
Tp57577_TGAC_v2_scaf_749	105183	105297	gene30387	three_prime_UTR	36	-
Tp57577_TGAC_v2_scaf_750	7094	7334	.	.	28733	-
Tp57577_TGAC_v2_scaf_790	94037	94187	gene30775	CDS	9379	-
Tp57577_TGAC_v2_scaf_82	24444	24628	gene3264	three_prime_UTR	166	-
Tp57577_TGAC_v2_scaf_8511	51	174	.	.	85448	-
Tp57577_TGAC_v2_scaf_860	43340	43387	gene28034	CDS	72	+
Tp57577_TGAC_v2_scaf_873	79965	80028	gene27911	AMB	108	+
Tp57577_TGAC_v2_scaf_9350	384	446	gene4014	CDS	57	+
Tp57577_TGAC_v2_scaf_9350	588	593	gene4014	CDS	28	+
Tp57577_TGAC_v2_scaf_9457	1616	1693	.	.	54418	-
Tp57577_TGAC_v2_scaf_958	24224	24377	.	.	111194	-

## Sheet: Leaf vs Flower_APA
Dataset.S4. PACs and genes displaying APA between leaf and flower
Chromosome	Start	End	Gene	Number of tags	Strand
Tp57577_TGAC_v2_LG6	5465279	5465395	Gene4087	117	+
Tp57577_TGAC_v2_LG6	5460880	5460967	Gene4087	88	+
Tp57577_TGAC_v2_scaf_221	10791	10833	Gene17487	43	+
Tp57577_TGAC_v2_scaf_969	42102	42139	Gene22801	38	+
Tp57577_TGAC_v2_LG1	9451216	9451273	Gene24502	58	-
Tp57577_TGAC_v2_scaf_893	27061	27105	Gene28132	45	+
Tp57577_TGAC_v2_LG3	5728120	5728289	Gene6197	170	-
Tp57577_TGAC_v2_LG3	21649693	21649738	Gene16134	46	+
Tp57577_TGAC_v2_LG6	5460713	5460840	Gene4087	128	+
Tp57577_TGAC_v2_LG1	12274230	12274301	Gene23968	72	+
Tp57577_TGAC_v2_LG3	5730795	5730814	Gene6197	20	-
Tp57577_TGAC_v2_LG3	5721313	5721325	Gene6197	13	-
Tp57577_TGAC_v2_LG7	4808380	4808388	Gene38114	9	+
Tp57577_TGAC_v2_LG2	1874634	1874649	Gene36697	16	-
Tp57577_TGAC_v2_LG3	10557636	10557701	Gene30384	66	+
Tp57577_TGAC_v2_LG2	740540	740604	Gene31458	65	+
Tp57577_TGAC_v2_LG3	4933730	4933867	Gene24351	138	-
Tp57577_TGAC_v2_scaf_969	38557	38702	Gene22801	146	+
Tp57577_TGAC_v2_LG2	20344885	20344898	Gene2693	14	-
Tp57577_TGAC_v2_LG6	13374406	13374584	Gene5890	179	-
Tp57577_TGAC_v2_LG6	13373033	13373086	Gene5890	54	-
Tp57577_TGAC_v2_LG2	733085	733164	Gene31458	80	+
Tp57577_TGAC_v2_scaf_680	60980	61027	Gene22481	48	+
Tp57577_TGAC_v2_scaf_893	26400	26445	Gene28132	46	+
Tp57577_TGAC_v2_LG6	4034579	4034674	Gene6961	96	-
Tp57577_TGAC_v2_LG6	4035426	4035445	Gene6961	20	-
Tp57577_TGAC_v2_LG4	20488130	20488151	Gene21652	22	+
Tp57577_TGAC_v2_scaf_893	33274	33275	Gene28132	2	+
Tp57577_TGAC_v2_scaf_680	60512	60561	Gene22481	50	+
Tp57577_TGAC_v2_scaf_221	13975	14043	Gene17487	69	+
Tp57577_TGAC_v2_LG3	4920980	4921071	Gene24351	92	-
Tp57577_TGAC_v2_LG4	14985009	14985219	Gene21763	211	+
Tp57577_TGAC_v2_LG2	9778740	9778853	Gene21065	114	-
Tp57577_TGAC_v2_LG2	1132923	1133003	Gene36664	81	-
Tp57577_TGAC_v2_LG4	22349472	22349476	Gene3351	5	+
Tp57577_TGAC_v2_LG1	12273579	12273813	Gene23968	235	+
Tp57577_TGAC_v2_LG4	14991785	14992036	Gene21763	252	+
Tp57577_TGAC_v2_LG2	9778460	9778467	Gene21065	8	-
Tp57577_TGAC_v2_scaf_119	64340	64362	Gene33132	23	+
Tp57577_TGAC_v2_scaf_610	67654	67701	Gene34590	48	-
Tp57577_TGAC_v2_LG3	21421249	21421317	Gene16126	69	-
Tp57577_TGAC_v2_scaf_610	62502	62552	Gene34590	51	-
Tp57577_TGAC_v2_LG3	21421894	21421910	Gene16126	17	-
Tp57577_TGAC_v2_scaf_893	33051	33061	Gene28132	11	+
Tp57577_TGAC_v2_scaf_969	39211	39221	Gene22801	11	+
Tp57577_TGAC_v2_LG1	21831474	21831492	Gene3012	19	-
Tp57577_TGAC_v2_LG4	2900008	2900011	Gene20113	4	-
Tp57577_TGAC_v2_LG1	21830484	21830488	Gene3012	5	-
Tp57577_TGAC_v2_LG6	5466242	5466348	Gene4087	107	+
Tp57577_TGAC_v2_LG2	1875729	1875830	Gene36697	102	-
Tp57577_TGAC_v2_scaf_576	63493	63566	Gene15064	74	+
Tp57577_TGAC_v2_scaf_680	57814	57889	Gene22481	76	+
Tp57577_TGAC_v2_scaf_259	175819	175860	Gene16915	42	-
Tp57577_TGAC_v2_scaf_259	173284	173419	Gene16915	136	-
Tp57577_TGAC_v2_LG7	10067319	10067326	Gene12492	8	-
Tp57577_TGAC_v2_LG7	1742049	1742118	Gene37192	70	-
Tp57577_TGAC_v2_LG3	21640071	21640106	Gene16134	36	+
Tp57577_TGAC_v2_scaf_1329	11926	12039	Gene18385	114	-
Tp57577_TGAC_v2_scaf_567	30428	30485	Gene10310	58	+
Tp57577_TGAC_v2_LG1	11789796	11789970	Gene13990	175	+
Tp57577_TGAC_v2_LG7	1155688	1155767	Gene37154	80	+
Tp57577_TGAC_v2_LG2	3673374	3673457	Gene33522	84	-
Tp57577_TGAC_v2_LG7	14639537	14639705	Gene11531	169	+
Tp57577_TGAC_v2_LG4	3756729	3756900	Gene26499	172	-
Tp57577_TGAC_v2_LG4	3756935	3757070	Gene26499	136	-
Tp57577_TGAC_v2_LG1	11790073	11790083	Gene13990	11	+
Tp57577_TGAC_v2_LG7	1744781	1744808	Gene37192	28	-
Tp57577_TGAC_v2_LG1	2456426	2456560	Gene19088	135	+
Tp57577_TGAC_v2_LG3	30611280	30611417	Gene9036	138	+
Tp57577_TGAC_v2_scaf_873	11311	11427	Gene27918	117	-
Tp57577_TGAC_v2_LG3	30611516	30611558	Gene9036	43	+
Tp57577_TGAC_v2_scaf_880	19911	19999	Gene28190	89	-
Tp57577_TGAC_v2_scaf_255	215802	215878	Gene16804	77	+
Tp57577_TGAC_v2_LG1	9454205	9454208	Gene24502	4	-
Tp57577_TGAC_v2_scaf_680	61072	61083	Gene22481	12	+
Tp57577_TGAC_v2_scaf_255	215519	215605	Gene16804	87	+
Tp57577_TGAC_v2_scaf_576	60238	60422	Gene15064	185	+
Tp57577_TGAC_v2_LG4	17298238	17298240	Gene34167	3	+
Tp57577_TGAC_v2_scaf_636	65387	65460	Gene35291	74	+
Tp57577_TGAC_v2_LG2	3672695	3672713	Gene33522	19	-
Tp57577_TGAC_v2_scaf_184	357941	358231	Gene32897	291	-
Tp57577_TGAC_v2_LG5	13559390	13559496	Gene17346	107	+
Tp57577_TGAC_v2_LG3	24695247	24695278	Gene5108	32	+
Tp57577_TGAC_v2_LG3	1130837	1130959	Gene23477	123	+
Tp57577_TGAC_v2_scaf_720	35379	35417	Gene31450	39	-
Tp57577_TGAC_v2_scaf_84	500799	500880	Gene3651	82	-
Tp57577_TGAC_v2_scaf_636	73891	73922	Gene35291	32	+
Tp57577_TGAC_v2_LG5	985876	985909	Gene9005	34	+
Tp57577_TGAC_v2_LG3	5735509	5735525	Gene6197	17	-
Tp57577_TGAC_v2_scaf_482	168730	168768	Gene29842	39	+
Tp57577_TGAC_v2_scaf_1002	13655	13683	Gene29030	29	+
Tp57577_TGAC_v2_LG6	21368539	21368565	Gene15622	27	-
Tp57577_TGAC_v2_LG6	21367369	21367579	Gene15622	211	-
Tp57577_TGAC_v2_scaf_720	31985	31988	Gene31450	4	-
Tp57577_TGAC_v2_scaf_84	495596	495621	Gene3651	26	-
Tp57577_TGAC_v2_LG2	32255027	32255207	Gene37997	181	+
Tp57577_TGAC_v2_LG3	24694398	24694402	Gene5108	5	+
Tp57577_TGAC_v2_LG1	26006042	26006087	Gene34354	46	+
Tp57577_TGAC_v2_LG3	1130499	1130803	Gene23477	305	+
Tp57577_TGAC_v2_LG7	28225183	28225277	Gene4188	95	+
Tp57577_TGAC_v2_LG2	28577997	28578151	Gene34043	155	-
Tp57577_TGAC_v2_LG7	28225077	28225155	Gene4188	79	+
Tp57577_TGAC_v2_LG3	13141425	13141429	Gene1704	5	-
Tp57577_TGAC_v2_LG6	14885934	14886154	Gene3730	221	-
Tp57577_TGAC_v2_LG2	32255666	32255780	Gene37997	115	+
Tp57577_TGAC_v2_LG1	1924831	1925129	Gene13877	299	+
Tp57577_TGAC_v2_LG5	6858711	6858909	Gene35877	199	+
Tp57577_TGAC_v2_scaf_193	107346	107415	Gene32469	70	+
Tp57577_TGAC_v2_LG2	31693460	31693505	Gene37937	46	-
Tp57577_TGAC_v2_LG3	13143025	13143081	Gene1704	57	-
Tp57577_TGAC_v2_LG1	24251931	24252109	Gene13696	179	-
Tp57577_TGAC_v2_LG2	27391248	27391285	Gene5404	38	+
Tp57577_TGAC_v2_LG4	8373756	8373800	Gene24059	45	+
Tp57577_TGAC_v2_LG3	9135526	9135713	Gene27392	188	+
Tp57577_TGAC_v2_LG6	12731989	12732088	Gene1141	100	-
Tp57577_TGAC_v2_scaf_193	110419	110516	Gene32469	98	+
Tp57577_TGAC_v2_scaf_275	63637	63698	Gene8409	62	-
Tp57577_TGAC_v2_LG3	549078	549126	Gene32691	49	-
Tp57577_TGAC_v2_LG5	12056341	12056393	Gene38392	53	+
Tp57577_TGAC_v2_LG5	12056164	12056197	Gene38392	34	+
Tp57577_TGAC_v2_scaf_275	63736	63820	Gene8409	85	-
Tp57577_TGAC_v2_LG6	298589	298624	Gene4693	36	-
Tp57577_TGAC_v2_LG1	11493113	11493182	Gene8899	70	+
Tp57577_TGAC_v2_scaf_119	62547	62637	Gene33132	91	+
Tp57577_TGAC_v2_LG3	9137052	9137111	Gene27392	60	+
Tp57577_TGAC_v2_LG4	3817837	3818035	Gene26494	199	-
Tp57577_TGAC_v2_LG2	1878126	1878229	Gene36697	104	-
Tp57577_TGAC_v2_LG2	31966389	31966463	Gene38035	75	+
Tp57577_TGAC_v2_scaf_6100	1132	1237	Gene9339	106	-
Tp57577_TGAC_v2_LG7	14636953	14637009	Gene11531	57	+
Tp57577_TGAC_v2_LG6	302655	302771	Gene4693	117	-
Tp57577_TGAC_v2_LG7	22905387	22905604	Gene26366	218	-
Tp57577_TGAC_v2_LG2	32365598	32365635	Gene38053	38	+
Tp57577_TGAC_v2_LG6	12731814	12731816	Gene1141	3	-
Tp57577_TGAC_v2_LG1	1930338	1930351	Gene13877	14	+
Tp57577_TGAC_v2_LG2	31966178	31966225	Gene38035	48	+
Tp57577_TGAC_v2_LG1	8250254	8250364	Gene26991	111	-
Tp57577_TGAC_v2_LG2	25677822	25677900	Gene2109	79	-
Tp57577_TGAC_v2_scaf_1532	5714	5718	Gene35941	5	+
Tp57577_TGAC_v2_LG1	11956314	11956318	Gene24001	5	-
Tp57577_TGAC_v2_LG1	26006135	26006174	Gene34354	40	+
Tp57577_TGAC_v2_LG1	8249939	8250046	Gene26991	108	-
Tp57577_TGAC_v2_LG4	24255223	24255330	Gene38632	108	-
Tp57577_TGAC_v2_LG4	22387889	22387929	Gene3327	41	+
Tp57577_TGAC_v2_LG5	12582046	12582069	Gene16677	24	+
Tp57577_TGAC_v2_LG3	28665063	28665071	Gene12282	9	-
Tp57577_TGAC_v2_LG7	9090119	9090229	Gene27335	111	-
Tp57577_TGAC_v2_LG2	32359953	32360004	Gene38053	52	+
Tp57577_TGAC_v2_LG1	14586252	14586265	Gene5705	14	+
Tp57577_TGAC_v2_scaf_119	344268	344277	Gene33122	10	-
Tp57577_TGAC_v2_LG1	10816581	10816669	Gene33968	89	-
Tp57577_TGAC_v2_scaf_840	84308	84330	Gene27849	23	+
Tp57577_TGAC_v2_LG3	553313	553427	Gene32691	115	-
Tp57577_TGAC_v2_LG6	3489195	3489391	Gene6935	197	-
Tp57577_TGAC_v2_scaf_36345	314	388	Gene2328	75	-
Tp57577_TGAC_v2_scaf_1164	29212	29266	Gene29426	55	-
Tp57577_TGAC_v2_LG3	17995061	17995161	Gene21580	101	-
Tp57577_TGAC_v2_LG5	13552033	13552104	Gene17346	72	+
Tp57577_TGAC_v2_LG7	10276705	10276735	Gene12380	31	+
Tp57577_TGAC_v2_LG1	11047409	11047462	Gene35437	54	+
Tp57577_TGAC_v2_scaf_119	197354	197356	Gene33136	3	+
Tp57577_TGAC_v2_LG7	5330891	5331019	Gene38167	129	+
Tp57577_TGAC_v2_LG3	1992197	1992321	Gene12949	125	+
Tp57577_TGAC_v2_LG1	16591944	16592016	Gene13066	73	+
Tp57577_TGAC_v2_LG2	10484347	10484467	Gene18104	121	+
Tp57577_TGAC_v2_scaf_1272	4659	4680	Gene24652	22	-
Tp57577_TGAC_v2_scaf_169	214062	214149	Gene25685	88	-
Tp57577_TGAC_v2_LG7	1157413	1157425	Gene37154	13	+
Tp57577_TGAC_v2_LG1	20056715	20056723	Gene36890	9	-
Tp57577_TGAC_v2_LG3	4701728	4701896	Gene24410	169	+
Tp57577_TGAC_v2_LG1	16592600	16592607	Gene13066	8	+
Tp57577_TGAC_v2_scaf_227	61664	61676	Gene17313	13	+
Tp57577_TGAC_v2_LG3	22357427	22357433	Gene25957	7	-
Tp57577_TGAC_v2_scaf_169	209047	209050	Gene25685	4	-
Tp57577_TGAC_v2_LG7	23738918	23738962	Gene3603	45	-
Tp57577_TGAC_v2_LG4	24246541	24246584	Gene38632	44	-
Tp57577_TGAC_v2_LG7	9092892	9092900	Gene27335	9	-
Tp57577_TGAC_v2_scaf_119	197732	197871	Gene33136	140	+
Tp57577_TGAC_v2_scaf_602	73868	73907	Gene34709	40	+
Tp57577_TGAC_v2_scaf_227	60905	60944	Gene17313	40	+
Tp57577_TGAC_v2_scaf_710	52395	52477	Gene31621	83	-
Tp57577_TGAC_v2_LG3	1993818	1994041	Gene12949	224	+
Tp57577_TGAC_v2_LG7	3775364	3775427	Gene4456	64	+
Tp57577_TGAC_v2_LG3	550043	550052	Gene32691	10	-
Tp57577_TGAC_v2_LG2	30921373	30921426	Gene6643	54	+
Tp57577_TGAC_v2_scaf_576	20419	20465	Gene15058	47	-
Tp57577_TGAC_v2_LG1	5429279	5429305	Gene6092	27	+
Tp57577_TGAC_v2_LG4	2043017	2043092	Gene12660	76	+
Tp57577_TGAC_v2_LG4	28284338	28284460	Gene4983	123	+
Tp57577_TGAC_v2_LG4	6145328	6145352	Gene6151	25	-
Tp57577_TGAC_v2_LG3	22203139	22203234	Gene25562	96	-
Tp57577_TGAC_v2_LG2	10480925	10480957	Gene18104	33	+
Tp57577_TGAC_v2_LG4	2043486	2044002	Gene12660	517	+
Tp57577_TGAC_v2_LG6	7191744	7191780	Gene35560	37	+
Tp57577_TGAC_v2_LG1	9902956	9903001	Gene2809	46	-
Tp57577_TGAC_v2_LG4	6145455	6145567	Gene6151	113	-
Tp57577_TGAC_v2_scaf_23118	462	549	Gene7050	88	+
Tp57577_TGAC_v2_LG6	1913035	1913049	Gene9640	15	-
Tp57577_TGAC_v2_LG2	24944433	24944527	Gene12668	95	-
Tp57577_TGAC_v2_LG3	1249428	1249444	Gene22815	17	+
Tp57577_TGAC_v2_LG7	3781146	3781209	Gene4456	64	+
Tp57577_TGAC_v2_LG4	15689633	15689702	Gene25406	70	+
Tp57577_TGAC_v2_LG2	11122291	11122372	Gene21319	82	-
Tp57577_TGAC_v2_LG1	11493680	11493773	Gene8899	94	+
Tp57577_TGAC_v2_LG3	1247665	1247851	Gene22815	187	+
Tp57577_TGAC_v2_scaf_259	183228	183273	Gene16886	46	-
Tp57577_TGAC_v2_scaf_893	33392	33395	Gene28132	4	+
Tp57577_TGAC_v2_LG6	3489107	3489116	Gene6935	10	-
Tp57577_TGAC_v2_LG1	7575543	7575572	Gene32787	30	-
Tp57577_TGAC_v2_LG1	7578939	7579048	Gene32787	110	-
Tp57577_TGAC_v2_LG5	3798344	3798350	Gene2051	7	+
Tp57577_TGAC_v2_LG1	1102123	1102287	Gene5541	165	-
Tp57577_TGAC_v2_scaf_565	117790	117918	Gene10344	129	+
Tp57577_TGAC_v2_LG7	4752780	4752993	Gene38206	214	-
Tp57577_TGAC_v2_LG6	14883807	14883841	Gene3730	35	-
Tp57577_TGAC_v2_scaf_74	327890	327905	Gene1573	16	+
Tp57577_TGAC_v2_LG2	24936759	24936763	Gene12668	5	-
Tp57577_TGAC_v2_LG3	10688993	10688995	Gene14201	3	-
Tp57577_TGAC_v2_LG4	21034833	21034906	Gene9847	74	+
Tp57577_TGAC_v2_LG2	29479155	29479356	Gene32666	202	+
Tp57577_TGAC_v2_LG2	23307407	23307505	Gene36845	99	+
Tp57577_TGAC_v2_LG7	1233553	1233576	Gene37202	24	-
Tp57577_TGAC_v2_LG1	21186804	21186848	Gene3801	45	-
Tp57577_TGAC_v2_LG2	8423660	8423742	Gene2322	83	+
Tp57577_TGAC_v2_LG4	19034978	19035134	Gene36757	157	+
Tp57577_TGAC_v2_LG3	10686913	10686981	Gene14201	69	-
Tp57577_TGAC_v2_LG4	20476387	20476486	Gene21652	100	+
Tp57577_TGAC_v2_LG2	29480942	29480947	Gene32666	6	+
Tp57577_TGAC_v2_LG6	2876751	2876882	Gene1632	132	-
Tp57577_TGAC_v2_scaf_470	65774	65887	Gene30231	114	-
Tp57577_TGAC_v2_scaf_198	12237	12269	Gene32325	33	-
Tp57577_TGAC_v2_LG5	3805829	3806007	Gene2051	179	+
Tp57577_TGAC_v2_LG4	15690225	15690226	Gene25406	2	+
Tp57577_TGAC_v2_scaf_184	357358	357375	Gene32897	18	-
Tp57577_TGAC_v2_LG4	21034687	21034803	Gene9847	117	+
Tp57577_TGAC_v2_LG1	1100177	1100261	Gene5541	85	-
Tp57577_TGAC_v2_LG6	3179066	3179175	Gene1630	110	+
Tp57577_TGAC_v2_LG6	3182254	3182263	Gene1630	10	+
Tp57577_TGAC_v2_LG6	9889063	9889188	Gene7555	126	-
Tp57577_TGAC_v2_LG6	1159905	1159993	Gene8393	89	+
Tp57577_TGAC_v2_LG3	13261298	13261459	Gene1719	162	+
Tp57577_TGAC_v2_scaf_406	4055	4110	Gene13249	56	-
Tp57577_TGAC_v2_scaf_470	60270	60292	Gene30231	23	-
Tp57577_TGAC_v2_LG4	13361542	13361692	Gene16842	151	+
Tp57577_TGAC_v2_LG4	19035164	19035279	Gene36757	116	+
Tp57577_TGAC_v2_LG2	8680207	8680247	Gene2286	41	+
Tp57577_TGAC_v2_LG7	5575741	5575832	Gene38243	92	+
Tp57577_TGAC_v2_scaf_730	94741	94897	Gene31227	157	-
Tp57577_TGAC_v2_LG3	3571658	3571664	Gene2248	7	-
Tp57577_TGAC_v2_scaf_10453	1559	1629	Gene22609	71	+
Tp57577_TGAC_v2_scaf_705	53461	53472	Gene31813	12	-
Tp57577_TGAC_v2_scaf_169	101583	101595	Gene25691	13	-
Tp57577_TGAC_v2_LG3	26998024	26998053	Gene32240	30	+
Tp57577_TGAC_v2_LG7	3673170	3673276	Gene4561	107	+
Tp57577_TGAC_v2_scaf_23118	286	327	Gene7050	42	+
Tp57577_TGAC_v2_scaf_3161	546	623	Gene20814	78	-
Tp57577_TGAC_v2_LG7	5577243	5577251	Gene38243	9	+
Tp57577_TGAC_v2_LG3	13262232	13262313	Gene1719	82	+
Tp57577_TGAC_v2_LG3	22359372	22359488	Gene25957	117	-
Tp57577_TGAC_v2_LG2	22928447	22928587	Gene36844	141	+
Tp57577_TGAC_v2_LG6	4703011	4703065	Gene7891	55	+
Tp57577_TGAC_v2_LG3	21639170	21639430	Gene16134	261	+
Tp57577_TGAC_v2_LG4	8131086	8131265	Gene30057	180	+
Tp57577_TGAC_v2_scaf_198	14528	14560	Gene32325	33	-
Tp57577_TGAC_v2_LG2	1874812	1874831	Gene36697	20	-
Tp57577_TGAC_v2_scaf_10453	1434	1512	Gene22609	79	+
Tp57577_TGAC_v2_LG1	18956892	18956921	Gene13307	30	-
Tp57577_TGAC_v2_LG4	2901747	2901791	Gene20113	45	-
Tp57577_TGAC_v2_scaf_581	32453	32455	Gene15354	3	+
Tp57577_TGAC_v2_LG6	9888908	9888936	Gene7555	29	-
Tp57577_TGAC_v2_scaf_406	4162	4264	Gene13249	103	-
Tp57577_TGAC_v2_scaf_3161	699	733	Gene20814	35	-
Tp57577_TGAC_v2_scaf_23118	179	243	Gene7050	65	+
Tp57577_TGAC_v2_LG4	12734339	12734504	Gene17682	166	-
Tp57577_TGAC_v2_LG5	6412189	6412196	Gene32492	8	-
Tp57577_TGAC_v2_LG3	24688987	24688996	Gene5044	10	-
Tp57577_TGAC_v2_LG7	1366087	1366193	Gene37169	107	+
Tp57577_TGAC_v2_LG2	28580539	28580759	Gene34043	221	-
Tp57577_TGAC_v2_LG4	24474823	24474858	Gene38654	36	-
Tp57577_TGAC_v2_scaf_935	42249	42251	Gene24735	3	+
Tp57577_TGAC_v2_LG2	21912047	21912184	Gene5966	138	-
Tp57577_TGAC_v2_LG4	20477749	20477786	Gene21652	38	+
Tp57577_TGAC_v2_LG2	27726149	27726204	Gene5438	56	+
Tp57577_TGAC_v2_LG4	8135350	8135369	Gene30057	20	+
Tp57577_TGAC_v2_scaf_350	89995	90141	Gene18058	147	+
Tp57577_TGAC_v2_LG6	10104477	10104484	Gene21457	8	+
Tp57577_TGAC_v2_LG3	23159564	23159733	Gene14472	170	+
Tp57577_TGAC_v2_LG1	20536988	20537080	Gene36957	93	-
Tp57577_TGAC_v2_LG7	7876312	7876330	Gene20285	19	-
Tp57577_TGAC_v2_LG1	2025799	2025817	Gene27126	19	-
Tp57577_TGAC_v2_scaf_719	61642	61647	Gene31715	6	+
Tp57577_TGAC_v2_LG7	7876681	7876854	Gene20285	174	-
Tp57577_TGAC_v2_LG6	21112053	21112118	Gene15615	66	+
Tp57577_TGAC_v2_scaf_328	250700	250780	Gene19905	81	+
Tp57577_TGAC_v2_LG3	18839119	18839135	Gene17179	17	-
Tp57577_TGAC_v2_LG1	16611185	16611264	Gene13070	80	-
Tp57577_TGAC_v2_scaf_130	97593	97625	Gene23304	33	+
Tp57577_TGAC_v2_LG3	12285698	12285806	Gene11807	109	+
Tp57577_TGAC_v2_LG3	10567184	10567212	Gene30384	29	+
Tp57577_TGAC_v2_LG7	3029603	3029605	Gene38478	3	+
Tp57577_TGAC_v2_LG7	4808711	4808731	Gene38114	21	+
Tp57577_TGAC_v2_LG7	24470987	24471080	Gene10217	94	+
Tp57577_TGAC_v2_scaf_3733	1944	2024	Gene8449	81	+
Tp57577_TGAC_v2_LG6	6065900	6065967	Gene33200	68	+
Tp57577_TGAC_v2_LG6	5003259	5003274	Gene4021	16	+
Tp57577_TGAC_v2_LG1	21091132	21091349	Gene3782	218	-
Tp57577_TGAC_v2_LG7	3027665	3027786	Gene38478	122	+
Tp57577_TGAC_v2_LG2	20547696	20547943	Gene2695	248	+
Tp57577_TGAC_v2_LG3	10562233	10562354	Gene30384	122	+
Tp57577_TGAC_v2_LG3	5440698	5440792	Gene6288	95	-
Tp57577_TGAC_v2_scaf_350	95626	95660	Gene18058	35	+
Tp57577_TGAC_v2_LG4	2557040	2557087	Gene16415	48	-
Tp57577_TGAC_v2_scaf_1027	28243	28278	Gene28433	36	-
Tp57577_TGAC_v2_LG5	14647919	14647976	Gene1526	58	-
Tp57577_TGAC_v2_LG1	2026941	2026948	Gene27126	8	-
Tp57577_TGAC_v2_scaf_184	356516	356523	Gene32897	8	-
Tp57577_TGAC_v2_LG1	21113410	21113491	Gene3752	82	+
Tp57577_TGAC_v2_LG4	10445544	10445547	Gene28594	4	+
Tp57577_TGAC_v2_scaf_406	165317	165456	Gene13232	140	-
Tp57577_TGAC_v2_LG2	21913195	21913196	Gene5966	2	-
Tp57577_TGAC_v2_scaf_935	40430	40455	Gene24735	26	+
Tp57577_TGAC_v2_LG6	1160837	1160861	Gene8393	25	+
Tp57577_TGAC_v2_LG3	26936316	26936343	Gene32233	28	+

## Sheet: Leaf vs Root_APA
Dataset.S5. PACs and genes displaying APA between leaf and root
Chromosome	Start	End	Gene	Number of tags	Strand
Tp57577_TGAC_v2_scaf_221	13975	14043	Gene17487	69	+
Tp57577_TGAC_v2_scaf_221	10791	10833	Gene17487	43	+
Tp57577_TGAC_v2_scaf_534	96279	96331	Gene10113	53	-
Tp57577_TGAC_v2_LG1	12274230	12274301	Gene23968	72	+
Tp57577_TGAC_v2_LG3	13262232	13262313	Gene1719	82	+
Tp57577_TGAC_v2_scaf_969	42102	42139	Gene22801	38	+
Tp57577_TGAC_v2_scaf_893	27061	27105	Gene28132	45	+
Tp57577_TGAC_v2_LG1	18180367	18180641	Gene38866	275	-
Tp57577_TGAC_v2_LG1	18184439	18184532	Gene38866	94	-
Tp57577_TGAC_v2_scaf_221	10596	10752	Gene17487	157	+
Tp57577_TGAC_v2_LG1	12273579	12273813	Gene23968	235	+
Tp57577_TGAC_v2_LG3	13261298	13261459	Gene1719	162	+
Tp57577_TGAC_v2_LG4	20488130	20488151	Gene21652	22	+
Tp57577_TGAC_v2_LG3	5728120	5728289	Gene6197	170	-
Tp57577_TGAC_v2_LG2	22934386	22934577	Gene36844	192	+
Tp57577_TGAC_v2_LG4	2884492	2884628	Gene20111	137	+
Tp57577_TGAC_v2_LG4	2880358	2880469	Gene20111	112	+
Tp57577_TGAC_v2_scaf_534	106809	106848	Gene10113	40	-
Tp57577_TGAC_v2_scaf_229	207947	208001	Gene17422	55	+
Tp57577_TGAC_v2_LG2	27502565	27502572	Gene5447	8	-
Tp57577_TGAC_v2_LG2	21913195	21913196	Gene5966	2	-
Tp57577_TGAC_v2_scaf_1142	43722	43816	Gene31252	95	+
Tp57577_TGAC_v2_LG2	21912047	21912184	Gene5966	138	-
Tp57577_TGAC_v2_LG3	4933730	4933867	Gene24351	138	-
Tp57577_TGAC_v2_scaf_405	172015	172076	Gene13286	62	+
Tp57577_TGAC_v2_LG7	9090119	9090229	Gene27335	111	-
Tp57577_TGAC_v2_LG7	20695484	20695501	Gene8650	18	-
Tp57577_TGAC_v2_LG7	20697097	20697276	Gene8650	180	-
Tp57577_TGAC_v2_LG3	5730795	5730814	Gene6197	20	-
Tp57577_TGAC_v2_LG7	18406033	18406037	Gene12999	5	+
Tp57577_TGAC_v2_scaf_969	38557	38702	Gene22801	146	+
Tp57577_TGAC_v2_scaf_1142	44411	44424	Gene31252	14	+
Tp57577_TGAC_v2_LG3	4920980	4921071	Gene24351	92	-
Tp57577_TGAC_v2_scaf_405	174016	174022	Gene13286	7	+
Tp57577_TGAC_v2_LG7	9092892	9092900	Gene27335	9	-
Tp57577_TGAC_v2_scaf_1002	13655	13683	Gene29030	29	+
Tp57577_TGAC_v2_LG1	20056715	20056723	Gene36890	9	-
Tp57577_TGAC_v2_LG6	298589	298624	Gene4693	36	-
Tp57577_TGAC_v2_scaf_534	107568	107667	Gene10113	100	-
Tp57577_TGAC_v2_LG6	302655	302771	Gene4693	117	-
Tp57577_TGAC_v2_LG5	3199805	3200039	Gene35272	235	+
Tp57577_TGAC_v2_LG3	4228794	4228902	Gene3373	109	+
Tp57577_TGAC_v2_LG5	3192157	3192327	Gene35272	171	+
Tp57577_TGAC_v2_scaf_893	26400	26445	Gene28132	46	+
Tp57577_TGAC_v2_LG7	10067319	10067326	Gene12492	8	-
Tp57577_TGAC_v2_LG4	15689633	15689702	Gene25406	70	+
Tp57577_TGAC_v2_LG2	871134	871183	Gene36674	50	+
Tp57577_TGAC_v2_LG2	871415	871444	Gene36674	30	+
Tp57577_TGAC_v2_scaf_969	39211	39221	Gene22801	11	+
Tp57577_TGAC_v2_LG1	11956314	11956318	Gene24001	5	-
Tp57577_TGAC_v2_scaf_893	33274	33275	Gene28132	2	+
Tp57577_TGAC_v2_LG2	29220006	29220026	Gene25881	21	-
Tp57577_TGAC_v2_LG3	22359372	22359488	Gene25957	117	-
Tp57577_TGAC_v2_LG1	5288564	5288580	Gene6036	17	+
Tp57577_TGAC_v2_scaf_1015	7441	7549	Gene28382	109	+
Tp57577_TGAC_v2_scaf_1015	13910	14122	Gene28382	213	+
Tp57577_TGAC_v2_LG3	1992197	1992321	Gene12949	125	+
Tp57577_TGAC_v2_LG2	29220242	29220274	Gene25881	33	-
Tp57577_TGAC_v2_LG1	2025799	2025817	Gene27126	19	-
Tp57577_TGAC_v2_LG3	1993818	1994041	Gene12949	224	+
Tp57577_TGAC_v2_LG1	5288705	5288753	Gene6036	49	+
Tp57577_TGAC_v2_LG1	2026941	2026948	Gene27126	8	-
Tp57577_TGAC_v2_scaf_720	35379	35417	Gene31450	39	-
Tp57577_TGAC_v2_LG2	8423660	8423742	Gene2322	83	+
Tp57577_TGAC_v2_LG3	24695247	24695278	Gene5108	32	+
Tp57577_TGAC_v2_LG7	21229591	21229600	Gene33256	10	+
Tp57577_TGAC_v2_LG7	18405442	18405614	Gene12999	173	+
Tp57577_TGAC_v2_scaf_1329	11926	12039	Gene18385	114	-
Tp57577_TGAC_v2_LG7	21228930	21229025	Gene33256	96	+
Tp57577_TGAC_v2_LG4	4160154	4160168	Gene19184	15	+
Tp57577_TGAC_v2_scaf_251	251407	251443	Gene15598	37	-
Tp57577_TGAC_v2_scaf_119	344268	344277	Gene33122	10	-
Tp57577_TGAC_v2_LG2	8417495	8417573	Gene2322	79	+
Tp57577_TGAC_v2_LG1	2456426	2456560	Gene19088	135	+
Tp57577_TGAC_v2_LG1	19517757	19517762	Gene37816	6	-
Tp57577_TGAC_v2_LG4	22349472	22349476	Gene3351	5	+
Tp57577_TGAC_v2_LG7	24470987	24471080	Gene10217	94	+
Tp57577_TGAC_v2_LG7	23423097	23423148	Gene18044	52	-
Tp57577_TGAC_v2_scaf_893	33051	33061	Gene28132	11	+
Tp57577_TGAC_v2_LG6	13373033	13373086	Gene5890	54	-
Tp57577_TGAC_v2_LG6	13374406	13374584	Gene5890	179	-
Tp57577_TGAC_v2_LG7	7876312	7876330	Gene20285	19	-
Tp57577_TGAC_v2_LG6	7434896	7435022	Gene32298	127	+
Tp57577_TGAC_v2_LG7	23424912	23424917	Gene18044	6	-
Tp57577_TGAC_v2_LG7	7876681	7876854	Gene20285	174	-
Tp57577_TGAC_v2_scaf_720	31985	31988	Gene31450	4	-
Tp57577_TGAC_v2_LG4	2900008	2900011	Gene20113	4	-
Tp57577_TGAC_v2_LG5	13559390	13559496	Gene17346	107	+
Tp57577_TGAC_v2_LG4	17298238	17298240	Gene34167	3	+
Tp57577_TGAC_v2_LG4	15690225	15690226	Gene25406	2	+
Tp57577_TGAC_v2_LG2	27507056	27507115	Gene5447	60	-
Tp57577_TGAC_v2_scaf_229	207309	207408	Gene17422	100	+
Tp57577_TGAC_v2_LG3	553313	553427	Gene32691	115	-
Tp57577_TGAC_v2_LG3	24694398	24694402	Gene5108	5	+
Tp57577_TGAC_v2_scaf_893	33392	33395	Gene28132	4	+
Tp57577_TGAC_v2_LG4	4158180	4158294	Gene19184	115	+
Tp57577_TGAC_v2_LG1	4204426	4204450	Gene10408	25	+
Tp57577_TGAC_v2_scaf_251	252724	252865	Gene15598	142	-
Tp57577_TGAC_v2_scaf_227	61664	61676	Gene17313	13	+
Tp57577_TGAC_v2_LG5	975864	976079	Gene9005	216	+
Tp57577_TGAC_v2_scaf_119	197354	197356	Gene33136	3	+
Tp57577_TGAC_v2_LG1	6512570	6512779	Gene4913	210	-
Tp57577_TGAC_v2_LG6	21368539	21368565	Gene15622	27	-
Tp57577_TGAC_v2_scaf_227	60905	60944	Gene17313	40	+
Tp57577_TGAC_v2_LG1	6514941	6514956	Gene4913	16	-
Tp57577_TGAC_v2_LG6	21367369	21367579	Gene15622	211	-
Tp57577_TGAC_v2_LG7	27384964	27385048	Gene20002	85	-
Tp57577_TGAC_v2_LG7	27384714	27384860	Gene20002	147	-
Tp57577_TGAC_v2_scaf_119	197732	197871	Gene33136	140	+
Tp57577_TGAC_v2_LG3	3879298	3879504	Gene2221	207	+
Tp57577_TGAC_v2_scaf_171	58188	58240	Gene24883	53	-
Tp57577_TGAC_v2_scaf_493	92490	92605	Gene30544	116	+
Tp57577_TGAC_v2_scaf_229	207648	207688	Gene17422	41	+
Tp57577_TGAC_v2_scaf_1011	11762	11795	Gene28409	34	-
Tp57577_TGAC_v2_scaf_169	101583	101595	Gene25691	13	-
Tp57577_TGAC_v2_LG3	3881154	3881162	Gene2221	9	+
Tp57577_TGAC_v2_LG2	17330086	17330093	Gene17267	8	+
Tp57577_TGAC_v2_LG2	6378006	6378011	Gene26880	6	-
Tp57577_TGAC_v2_scaf_204	1703	1709	Gene9689	7	-
Tp57577_TGAC_v2_LG7	22906656	22906672	Gene26366	17	-
Tp57577_TGAC_v2_scaf_466	133472	133599	Gene14719	128	+
Tp57577_TGAC_v2_scaf_204	4040	4132	Gene9689	93	-
Tp57577_TGAC_v2_scaf_581	32453	32455	Gene15354	3	+
Tp57577_TGAC_v2_LG2	21913823	21913826	Gene5966	4	-
Tp57577_TGAC_v2_LG5	13542666	13542737	Gene17361	72	+
Tp57577_TGAC_v2_scaf_259	173284	173419	Gene16915	136	-
Tp57577_TGAC_v2_scaf_259	175819	175860	Gene16915	42	-
Tp57577_TGAC_v2_LG3	5721313	5721325	Gene6197	13	-
Tp57577_TGAC_v2_LG1	10554868	10554950	Gene33977	83	-
Tp57577_TGAC_v2_LG7	22747791	22747905	Gene26347	115	-
Tp57577_TGAC_v2_LG2	22928447	22928587	Gene36844	141	+
Tp57577_TGAC_v2_LG7	1155688	1155767	Gene37154	80	+
Tp57577_TGAC_v2_scaf_466	125756	125920	Gene14719	165	+
Tp57577_TGAC_v2_LG5	13544152	13544236	Gene17361	85	+
Tp57577_TGAC_v2_LG2	22043629	22043663	Gene5948	35	-
Tp57577_TGAC_v2_LG3	549078	549126	Gene32691	49	-
Tp57577_TGAC_v2_LG1	6896720	6896791	Gene2626	72	-
Tp57577_TGAC_v2_LG2	10484347	10484467	Gene18104	121	+
Tp57577_TGAC_v2_LG2	8682401	8682478	Gene2286	78	+
Tp57577_TGAC_v2_LG1	10553068	10553083	Gene33977	16	-
Tp57577_TGAC_v2_LG2	6378816	6378825	Gene26880	10	-
Tp57577_TGAC_v2_LG1	5287208	5287306	Gene6036	99	+
Tp57577_TGAC_v2_scaf_636	65387	65460	Gene35291	74	+
Tp57577_TGAC_v2_LG5	12527211	12527247	Gene16658	37	+
Tp57577_TGAC_v2_scaf_298	156358	156359	Gene8503	2	+
Tp57577_TGAC_v2_scaf_1024	37776	38002	Gene28477	227	+
Tp57577_TGAC_v2_scaf_152	418205	418253	Gene26049	49	+
Tp57577_TGAC_v2_LG7	30218699	30218812	Gene6492	114	+
Tp57577_TGAC_v2_LG5	13348918	13348928	Gene27739	11	-
Tp57577_TGAC_v2_scaf_636	73891	73922	Gene35291	32	+
Tp57577_TGAC_v2_scaf_209	163257	163319	Gene9418	63	-
Tp57577_TGAC_v2_scaf_1272	1072	1112	Gene24652	41	-
Tp57577_TGAC_v2_LG6	10193794	10193844	Gene21456	51	-
Tp57577_TGAC_v2_LG1	20051700	20051812	Gene36859	113	-
Tp57577_TGAC_v2_LG7	30221345	30221443	Gene6492	99	+
Tp57577_TGAC_v2_scaf_142	214626	214705	Gene26697	80	-
Tp57577_TGAC_v2_scaf_581	30331	30363	Gene15354	33	+
Tp57577_TGAC_v2_LG5	12519067	12519147	Gene16658	81	+
Tp57577_TGAC_v2_LG7	23411546	23411580	Gene18029	35	+
Tp57577_TGAC_v2_scaf_209	170043	170106	Gene9418	64	-
Tp57577_TGAC_v2_scaf_171	56714	56876	Gene24883	163	-
Tp57577_TGAC_v2_LG1	14075670	14075751	Gene1934	82	-
Tp57577_TGAC_v2_LG1	14082904	14083084	Gene1934	181	-
Tp57577_TGAC_v2_LG2	10480925	10480957	Gene18104	33	+
Tp57577_TGAC_v2_LG5	13353265	13353308	Gene27739	44	-
Tp57577_TGAC_v2_LG1	4203970	4204234	Gene10408	265	+
Tp57577_TGAC_v2_LG2	26903239	26903302	Gene37015	64	+
Tp57577_TGAC_v2_LG2	26899395	26899478	Gene37015	84	+
Tp57577_TGAC_v2_LG4	14991785	14992036	Gene21763	252	+
Tp57577_TGAC_v2_LG6	5465279	5465395	Gene4087	117	+
Tp57577_TGAC_v2_LG3	13261651	13261670	Gene1719	20	+
Tp57577_TGAC_v2_LG5	13552033	13552104	Gene17346	72	+
Tp57577_TGAC_v2_LG3	14021990	14022009	Gene28090	20	+
Tp57577_TGAC_v2_LG4	7606792	7606795	Gene11679	4	+
Tp57577_TGAC_v2_LG2	6386533	6386559	Gene26877	27	-
Tp57577_TGAC_v2_scaf_235	129717	129718	Gene16056	2	-
Tp57577_TGAC_v2_LG2	31329162	31329164	Gene19595	3	-
Tp57577_TGAC_v2_LG4	26769527	26769693	Gene13353	167	-
Tp57577_TGAC_v2_LG4	24474963	24475074	Gene38654	112	-
Tp57577_TGAC_v2_scaf_247	50320	50328	Gene15700	9	-
Tp57577_TGAC_v2_LG2	12906201	12906217	Gene25134	17	-
Tp57577_TGAC_v2_LG4	20477749	20477786	Gene21652	38	+
Tp57577_TGAC_v2_scaf_247	54910	54924	Gene15700	15	-
Tp57577_TGAC_v2_LG3	14021590	14021881	Gene28090	292	+
Tp57577_TGAC_v2_LG6	18607060	18607172	Gene39063	113	+
Tp57577_TGAC_v2_LG2	31330180	31330231	Gene19595	52	-
Tp57577_TGAC_v2_LG2	13926922	13927120	Gene1022	199	-
Tp57577_TGAC_v2_scaf_255	217979	218060	Gene16804	82	+
Tp57577_TGAC_v2_LG2	21835209	21835310	Gene5945	102	-
Tp57577_TGAC_v2_LG2	29479155	29479356	Gene32666	202	+
Tp57577_TGAC_v2_scaf_572	28686	28753	Gene15134	68	-
Tp57577_TGAC_v2_LG1	4313426	4313712	Gene10393	287	+
Tp57577_TGAC_v2_LG6	18608433	18608434	Gene39063	2	+
Tp57577_TGAC_v2_scaf_579	95229	95252	Gene15028	24	-
Tp57577_TGAC_v2_LG2	21832416	21832559	Gene5945	144	-
Tp57577_TGAC_v2_scaf_572	25049	25052	Gene15134	4	-
Tp57577_TGAC_v2_LG4	20476387	20476486	Gene21652	100	+
Tp57577_TGAC_v2_scaf_235	134741	134794	Gene16056	54	-
Tp57577_TGAC_v2_LG2	29480942	29480947	Gene32666	6	+
Tp57577_TGAC_v2_scaf_222	182097	182149	Gene17545	53	+
Tp57577_TGAC_v2_LG7	22740784	22740790	Gene26347	7	-
Tp57577_TGAC_v2_LG7	1157413	1157425	Gene37154	13	+
Tp57577_TGAC_v2_LG2	13926454	13926489	Gene1022	36	-
Tp57577_TGAC_v2_LG3	20617227	20617353	Gene28235	127	+
Tp57577_TGAC_v2_LG7	9723853	9724068	Gene12377	216	+
Tp57577_TGAC_v2_LG7	23739664	23739682	Gene3603	19	-
Tp57577_TGAC_v2_LG1	12276167	12276199	Gene23968	33	+
Tp57577_TGAC_v2_scaf_1024	19447	19707	Gene28477	261	+
Tp57577_TGAC_v2_LG4	17301992	17302032	Gene34167	41	+
Tp57577_TGAC_v2_LG4	26760648	26760668	Gene13353	21	-
Tp57577_TGAC_v2_scaf_927	17449	17467	Gene25342	19	-
Tp57577_TGAC_v2_LG1	23822011	23822094	Gene15769	84	+
Tp57577_TGAC_v2_LG7	22906765	22906781	Gene26366	17	-
Tp57577_TGAC_v2_LG4	2901143	2901144	Gene20113	2	-
Tp57577_TGAC_v2_LG2	20344885	20344898	Gene2693	14	-
Tp57577_TGAC_v2_LG4	25745068	25745226	Gene38811	159	-
Tp57577_TGAC_v2_scaf_430	144913	144918	Gene14357	6	+
Tp57577_TGAC_v2_LG3	4228444	4228635	Gene3373	192	+
Tp57577_TGAC_v2_scaf_192	110636	110637	Gene32158	2	-
Tp57577_TGAC_v2_LG7	11721407	11721470	Gene24771	64	+
Tp57577_TGAC_v2_LG6	7431742	7431906	Gene32298	165	+
Tp57577_TGAC_v2_LG3	20620054	20620075	Gene28235	22	+
Tp57577_TGAC_v2_LG7	9722503	9722561	Gene12377	59	+
Tp57577_TGAC_v2_LG1	1783960	1784023	Gene13873	64	+
Tp57577_TGAC_v2_LG7	24473209	24473265	Gene10217	57	+
Tp57577_TGAC_v2_LG4	25742748	25742766	Gene38811	19	-
Tp57577_TGAC_v2_scaf_192	112559	112578	Gene32158	20	-
Tp57577_TGAC_v2_LG2	22008749	22008898	Gene5976	150	-
Tp57577_TGAC_v2_LG1	1784241	1784247	Gene13873	7	+
Tp57577_TGAC_v2_scaf_255	215802	215878	Gene16804	77	+
Tp57577_TGAC_v2_scaf_927	17544	17557	Gene25342	14	-
Tp57577_TGAC_v2_LG4	4154433	4154571	Gene19188	139	-
Tp57577_TGAC_v2_scaf_1002	10475	10629	Gene29030	155	+
Tp57577_TGAC_v2_LG2	12832201	12832237	Gene25136	37	+
Tp57577_TGAC_v2_LG2	17264450	17264476	Gene17243	27	+
Tp57577_TGAC_v2_scaf_23118	286	327	Gene7050	42	+
Tp57577_TGAC_v2_LG2	17260964	17260993	Gene17243	30	+
Tp57577_TGAC_v2_scaf_1138	35827	35877	Gene31172	51	-
Tp57577_TGAC_v2_LG7	11658318	11658344	Gene28709	27	+
Tp57577_TGAC_v2_scaf_1138	32964	32969	Gene31172	6	-
Tp57577_TGAC_v2_scaf_678	14863	14971	Gene22407	109	-
Tp57577_TGAC_v2_LG1	18633581	18633636	Gene13402	56	-
Tp57577_TGAC_v2_scaf_678	8422	8515	Gene22407	94	-
Tp57577_TGAC_v2_scaf_648	36541	36585	Gene35387	45	+
Tp57577_TGAC_v2_LG1	19522347	19522384	Gene37816	38	-
Tp57577_TGAC_v2_LG4	4148703	4148809	Gene19188	107	-
Tp57577_TGAC_v2_scaf_648	34674	34794	Gene35387	121	+
Tp57577_TGAC_v2_LG7	11661670	11661671	Gene28709	2	+
Tp57577_TGAC_v2_scaf_1011	16521	16577	Gene28409	57	-
Tp57577_TGAC_v2_LG3	13261728	13261743	Gene1719	16	+
Tp57577_TGAC_v2_LG4	9663602	9663603	Gene24131	2	-
Tp57577_TGAC_v2_LG2	22006769	22006778	Gene5976	10	-
Tp57577_TGAC_v2_LG2	28577743	28577900	Gene34043	158	-
Tp57577_TGAC_v2_scaf_493	94058	94060	Gene30544	3	+
Tp57577_TGAC_v2_LG7	23745314	23745352	Gene3603	39	-
Tp57577_TGAC_v2_LG4	17176813	17176835	Gene34151	23	-
Tp57577_TGAC_v2_scaf_1483	7063	7223	Gene40102	161	-
Tp57577_TGAC_v2_scaf_222	181471	181489	Gene17545	19	+
Tp57577_TGAC_v2_LG4	7601615	7601637	Gene11679	23	+
Tp57577_TGAC_v2_LG4	14985009	14985219	Gene21763	211	+
Tp57577_TGAC_v2_scaf_1483	7334	7373	Gene40102	40	-
Tp57577_TGAC_v2_LG6	4703011	4703065	Gene7891	55	+
Tp57577_TGAC_v2_LG4	18271473	18271561	Gene15538	89	-
Tp57577_TGAC_v2_LG4	28284338	28284460	Gene4983	123	+
Tp57577_TGAC_v2_scaf_255	215519	215605	Gene16804	87	+
Tp57577_TGAC_v2_LG1	4657218	4657285	Gene16949	68	+
Tp57577_TGAC_v2_LG6	2761949	2761952	Gene1641	4	+
Tp57577_TGAC_v2_scaf_1329	14677	14792	Gene18385	116	-
Tp57577_TGAC_v2_LG3	550043	550052	Gene32691	10	-
Tp57577_TGAC_v2_LG6	3872631	3872741	Gene6986	111	-
Tp57577_TGAC_v2_LG6	10104477	10104484	Gene21457	8	+
Tp57577_TGAC_v2_scaf_259	191642	191720	Gene16870	79	-
Tp57577_TGAC_v2_LG3	2235677	2235681	Gene12741	5	-
Tp57577_TGAC_v2_LG1	20050851	20050895	Gene36859	45	-
Tp57577_TGAC_v2_scaf_1164	29122	29183	Gene29426	62	-
Tp57577_TGAC_v2_scaf_803	81653	81718	Gene28792	66	+
Tp57577_TGAC_v2_LG7	19637778	19637831	Gene28538	54	-
Tp57577_TGAC_v2_LG3	22357427	22357433	Gene25957	7	-
Tp57577_TGAC_v2_LG6	3868439	3868444	Gene6986	6	-
Tp57577_TGAC_v2_scaf_1347	26195	26206	Gene18511	12	+
Tp57577_TGAC_v2_scaf_5640	720	1261	Gene7850	542	+
Tp57577_TGAC_v2_scaf_666	91333	91381	Gene35886	49	+
Tp57577_TGAC_v2_LG7	9586382	9586451	Gene12355	70	+
Tp57577_TGAC_v2_LG4	23662310	23662370	Gene38689	61	+
Tp57577_TGAC_v2_scaf_610	67654	67701	Gene34590	48	-
Tp57577_TGAC_v2_LG3	6760688	6760694	Gene37364	7	-
Tp57577_TGAC_v2_LG7	23411150	23411518	Gene18029	369	+
Tp57577_TGAC_v2_LG1	11954323	11954345	Gene24001	23	-
Tp57577_TGAC_v2_LG4	23662022	23662051	Gene38689	30	+
Tp57577_TGAC_v2_scaf_550	88567	88707	Gene9254	141	-
Tp57577_TGAC_v2_scaf_547	152967	152973	Gene7625	7	+
Tp57577_TGAC_v2_LG7	22905633	22905665	Gene26366	33	-
Tp57577_TGAC_v2_scaf_503	171338	171343	Gene9768	6	+
Tp57577_TGAC_v2_scaf_610	62502	62552	Gene34590	51	-
Tp57577_TGAC_v2_scaf_503	167226	167279	Gene9768	54	+
Tp57577_TGAC_v2_LG1	1102123	1102287	Gene5541	165	-
Tp57577_TGAC_v2_scaf_664	8572	8636	Gene35925	65	+
Tp57577_TGAC_v2_LG6	10103992	10104124	Gene21457	133	+
Tp57577_TGAC_v2_scaf_193	146640	146689	Gene32462	50	+
Tp57577_TGAC_v2_LG3	13682018	13682127	Gene2850	110	-
Tp57577_TGAC_v2_scaf_1073	5522	5545	Gene27467	24	-
Tp57577_TGAC_v2_scaf_255	218231	218235	Gene16804	5	+
Tp57577_TGAC_v2_LG2	31169189	31169286	Gene19570	98	-
Tp57577_TGAC_v2_LG2	3581275	3581311	Gene33499	37	-
Tp57577_TGAC_v2_LG3	24291938	24292062	Gene5120	125	+
Tp57577_TGAC_v2_LG7	28225183	28225277	Gene4188	95	+
Tp57577_TGAC_v2_scaf_664	7909	7910	Gene35925	2	+
Tp57577_TGAC_v2_scaf_547	148164	148286	Gene7625	123	+
Tp57577_TGAC_v2_LG4	7600941	7601073	Gene11679	133	+
Tp57577_TGAC_v2_LG1	1100177	1100261	Gene5541	85	-
Tp57577_TGAC_v2_LG2	31169011	31169013	Gene19570	3	-
Tp57577_TGAC_v2_LG7	11638923	11638980	Gene28714	58	+
Tp57577_TGAC_v2_LG7	19635466	19635472	Gene28538	7	-
Tp57577_TGAC_v2_LG7	28225077	28225155	Gene4188	79	+
Tp57577_TGAC_v2_scaf_1347	25745	25770	Gene18511	26	+
Tp57577_TGAC_v2_scaf_680	12790	12905	Gene22485	116	-
Tp57577_TGAC_v2_LG3	6074812	6074972	Gene2940	161	-
Tp57577_TGAC_v2_LG3	24294203	24294214	Gene5120	12	+
Tp57577_TGAC_v2_scaf_169	103660	103821	Gene25691	162	-
Tp57577_TGAC_v2_LG4	28284489	28284568	Gene4983	80	+
Tp57577_TGAC_v2_LG2	27391248	27391285	Gene5404	38	+
Tp57577_TGAC_v2_LG2	3577969	3577979	Gene33499	11	-
Tp57577_TGAC_v2_LG4	22347606	22347689	Gene3351	84	+
Tp57577_TGAC_v2_LG3	17812137	17812141	Gene39229	5	+
Tp57577_TGAC_v2_scaf_482	168730	168768	Gene29842	39	+
Tp57577_TGAC_v2_LG6	11542405	11542423	Gene24304	19	-
Tp57577_TGAC_v2_scaf_735	28039	28073	Gene31307	35	-
Tp57577_TGAC_v2_scaf_581	19864	19992	Gene15354	129	+
Tp57577_TGAC_v2_LG6	17713824	17713825	Gene14234	2	+
Tp57577_TGAC_v2_LG7	9370090	9370216	Gene12369	127	+
Tp57577_TGAC_v2_scaf_680	5669	5678	Gene22485	10	-
Tp57577_TGAC_v2_LG3	17810078	17810253	Gene39229	176	+
Tp57577_TGAC_v2_scaf_152	416925	416941	Gene26049	17	+
Tp57577_TGAC_v2_LG5	2658624	2658645	Gene35463	22	-
Tp57577_TGAC_v2_scaf_836	30859	30925	Gene28990	67	+
Tp57577_TGAC_v2_LG3	6072103	6072116	Gene2940	14	-
Tp57577_TGAC_v2_LG7	9371011	9371045	Gene12369	35	+
Tp57577_TGAC_v2_LG7	5335063	5335067	Gene38167	5	+
Tp57577_TGAC_v2_LG2	14268111	14268139	Gene1045	29	+
Tp57577_TGAC_v2_LG1	2455888	2455975	Gene19088	88	+
Tp57577_TGAC_v2_LG4	27475877	27475890	Gene5628	14	+
Tp57577_TGAC_v2_LG2	22045826	22045880	Gene5948	55	-
Tp57577_TGAC_v2_LG7	5941221	5941243	Gene9936	23	+
Tp57577_TGAC_v2_LG1	10163489	10163498	Gene21021	10	+
Tp57577_TGAC_v2_LG7	2681407	2681496	Gene38531	90	-
Tp57577_TGAC_v2_LG4	20333357	20333372	Gene20257	16	+
Tp57577_TGAC_v2_scaf_735	24093	24105	Gene31307	13	-
Tp57577_TGAC_v2_LG1	18631850	18632071	Gene13402	222	-
Tp57577_TGAC_v2_scaf_32009	327	362	Gene8442	36	-
Tp57577_TGAC_v2_LG6	10750738	10750791	Gene9913	54	-
Tp57577_TGAC_v2_scaf_32009	387	657	Gene8442	271	-
Tp57577_TGAC_v2_LG2	8680207	8680247	Gene2286	41	+
Tp57577_TGAC_v2_LG1	1766413	1766553	Gene13865	141	-
Tp57577_TGAC_v2_LG3	552135	552141	Gene32691	7	-
Tp57577_TGAC_v2_LG3	13272699	13272719	Gene1719	21	+
Tp57577_TGAC_v2_LG4	21034833	21034906	Gene9847	74	+
Tp57577_TGAC_v2_scaf_836	35475	35477	Gene28990	3	+
Tp57577_TGAC_v2_LG3	682671	682942	Gene32709	272	+

## Sheet: Root vs Flower_APA
Dataset.S6. PACs and genes displaying APA between root and flower
Chromosome	Start	End	Gene	Number of tags	Strand
Tp57577_TGAC_v2_LG3	21639170	21639430	Gene16134	261	+
Tp57577_TGAC_v2_LG3	21649693	21649738	Gene16134	46	+
Tp57577_TGAC_v2_LG3	13262232	13262313	Gene1719	82	+
Tp57577_TGAC_v2_LG2	22934386	22934577	Gene36844	192	+
Tp57577_TGAC_v2_LG7	30218699	30218812	Gene6492	114	+
Tp57577_TGAC_v2_LG7	30221345	30221443	Gene6492	99	+
Tp57577_TGAC_v2_scaf_119	64340	64362	Gene33132	23	+
Tp57577_TGAC_v2_scaf_576	63493	63566	Gene15064	74	+
Tp57577_TGAC_v2_scaf_1142	43722	43816	Gene31252	95	+
Tp57577_TGAC_v2_LG2	22928447	22928587	Gene36844	141	+
Tp57577_TGAC_v2_scaf_23118	462	549	Gene7050	88	+
Tp57577_TGAC_v2_scaf_204	4040	4132	Gene9689	93	-
Tp57577_TGAC_v2_scaf_204	1703	1709	Gene9689	7	-
Tp57577_TGAC_v2_LG2	18174610	18174855	Gene24467	246	+
Tp57577_TGAC_v2_LG2	1874634	1874649	Gene36697	16	-
Tp57577_TGAC_v2_LG2	31693460	31693505	Gene37937	46	-
Tp57577_TGAC_v2_LG7	22747791	22747905	Gene26347	115	-
Tp57577_TGAC_v2_scaf_1142	44411	44424	Gene31252	14	+
Tp57577_TGAC_v2_LG5	12527211	12527247	Gene16658	37	+
Tp57577_TGAC_v2_LG2	25677822	25677900	Gene2109	79	-
Tp57577_TGAC_v2_scaf_406	165317	165456	Gene13232	140	-
Tp57577_TGAC_v2_LG3	21640071	21640106	Gene16134	36	+
Tp57577_TGAC_v2_LG7	22740784	22740790	Gene26347	7	-
Tp57577_TGAC_v2_scaf_23118	286	327	Gene7050	42	+
Tp57577_TGAC_v2_LG3	13261298	13261459	Gene1719	162	+
Tp57577_TGAC_v2_LG5	12519067	12519147	Gene16658	81	+
Tp57577_TGAC_v2_LG4	4154433	4154571	Gene19188	139	-
Tp57577_TGAC_v2_LG4	4148703	4148809	Gene19188	107	-
Tp57577_TGAC_v2_LG2	20547696	20547943	Gene2695	248	+
Tp57577_TGAC_v2_LG2	31692232	31692426	Gene37937	195	-
Tp57577_TGAC_v2_LG2	1875729	1875830	Gene36697	102	-
Tp57577_TGAC_v2_scaf_748	52652	52818	Gene30407	167	-
Tp57577_TGAC_v2_LG5	2658624	2658645	Gene35463	22	-
Tp57577_TGAC_v2_LG1	16611796	16612012	Gene13070	217	-
Tp57577_TGAC_v2_LG2	31681291	31681513	Gene37929	223	-
Tp57577_TGAC_v2_LG2	20548135	20548168	Gene2695	34	+
Tp57577_TGAC_v2_LG2	740540	740604	Gene31458	65	+
Tp57577_TGAC_v2_LG2	18177278	18177356	Gene24467	79	+
Tp57577_TGAC_v2_scaf_745	66010	66045	Gene30265	36	+
Tp57577_TGAC_v2_scaf_534	96279	96331	Gene10113	53	-
Tp57577_TGAC_v2_scaf_1482	4100	4117	Gene40107	18	+
Tp57577_TGAC_v2_LG2	9778740	9778853	Gene21065	114	-
Tp57577_TGAC_v2_LG7	20695484	20695501	Gene8650	18	-
Tp57577_TGAC_v2_scaf_534	107568	107667	Gene10113	100	-
Tp57577_TGAC_v2_scaf_406	163993	164014	Gene13232	22	-
Tp57577_TGAC_v2_LG5	6858711	6858909	Gene35877	199	+
Tp57577_TGAC_v2_LG2	31677615	31677639	Gene37929	25	-
Tp57577_TGAC_v2_LG7	20697097	20697276	Gene8650	180	-
Tp57577_TGAC_v2_LG2	31692451	31692533	Gene37937	83	-
Tp57577_TGAC_v2_scaf_469	165772	165815	Gene14742	44	+
Tp57577_TGAC_v2_scaf_576	60238	60422	Gene15064	185	+
Tp57577_TGAC_v2_LG3	2235009	2235045	Gene12741	37	-
Tp57577_TGAC_v2_LG3	2235677	2235681	Gene12741	5	-
Tp57577_TGAC_v2_LG7	26156781	26156793	Gene9215	13	-
Tp57577_TGAC_v2_LG7	23745314	23745352	Gene3603	39	-
Tp57577_TGAC_v2_LG3	18839119	18839135	Gene17179	17	-
Tp57577_TGAC_v2_LG2	1874812	1874831	Gene36697	20	-
Tp57577_TGAC_v2_LG7	6726633	6726751	Gene1391	119	-
Tp57577_TGAC_v2_LG5	6412189	6412196	Gene32492	8	-
Tp57577_TGAC_v2_LG1	18180367	18180641	Gene38866	275	-
Tp57577_TGAC_v2_scaf_1011	11762	11795	Gene28409	34	-
Tp57577_TGAC_v2_LG3	6974439	6974579	Gene37379	141	-
Tp57577_TGAC_v2_LG2	733085	733164	Gene31458	80	+
Tp57577_TGAC_v2_scaf_439	136253	136669	Gene14533	417	-
Tp57577_TGAC_v2_LG2	21912047	21912184	Gene5966	138	-
Tp57577_TGAC_v2_LG2	9778460	9778467	Gene21065	8	-
Tp57577_TGAC_v2_LG3	6979818	6979946	Gene37379	129	-
Tp57577_TGAC_v2_LG7	11592838	11593221	Gene28703	384	-
Tp57577_TGAC_v2_LG1	18184439	18184532	Gene38866	94	-
Tp57577_TGAC_v2_LG5	3199805	3200039	Gene35272	235	+
Tp57577_TGAC_v2_scaf_934	51050	51073	Gene24726	24	+
Tp57577_TGAC_v2_LG5	3192157	3192327	Gene35272	171	+
Tp57577_TGAC_v2_LG3	1600414	1600762	Gene8812	349	+
Tp57577_TGAC_v2_LG4	2884492	2884628	Gene20111	137	+
Tp57577_TGAC_v2_LG3	22754915	22755046	Gene10538	132	-
Tp57577_TGAC_v2_scaf_439	136185	136209	Gene14533	25	-
Tp57577_TGAC_v2_LG1	26006042	26006087	Gene34354	46	+
Tp57577_TGAC_v2_scaf_666	14570	14638	Gene35890	69	+
Tp57577_TGAC_v2_LG7	6722417	6722441	Gene1391	25	-
Tp57577_TGAC_v2_LG6	7431742	7431906	Gene32298	165	+
Tp57577_TGAC_v2_scaf_776	25535	25563	Gene31932	29	+
Tp57577_TGAC_v2_LG6	10193794	10193844	Gene21456	51	-
Tp57577_TGAC_v2_LG4	2880358	2880469	Gene20111	112	+
Tp57577_TGAC_v2_LG2	13926922	13927120	Gene1022	199	-
Tp57577_TGAC_v2_LG3	22753266	22753281	Gene10538	16	-
Tp57577_TGAC_v2_LG2	871415	871444	Gene36674	30	+
Tp57577_TGAC_v2_LG2	6290352	6290379	Gene26876	28	-
Tp57577_TGAC_v2_LG3	21617028	21617193	Gene16135	166	+
Tp57577_TGAC_v2_LG6	20291307	20291463	Gene16082	157	+
Tp57577_TGAC_v2_scaf_221	10791	10833	Gene17487	43	+
Tp57577_TGAC_v2_LG3	24186951	24187016	Gene5073	66	+
Tp57577_TGAC_v2_scaf_745	65573	65580	Gene30265	8	+
Tp57577_TGAC_v2_LG7	14639537	14639705	Gene11531	169	+
Tp57577_TGAC_v2_LG1	9902956	9903001	Gene2809	46	-
Tp57577_TGAC_v2_LG3	4228794	4228902	Gene3373	109	+
Tp57577_TGAC_v2_LG6	10622802	10622940	Gene35250	139	-
Tp57577_TGAC_v2_LG2	13926454	13926489	Gene1022	36	-
Tp57577_TGAC_v2_scaf_745	64219	64440	Gene30265	222	+
Tp57577_TGAC_v2_scaf_405	172015	172076	Gene13286	62	+
Tp57577_TGAC_v2_scaf_405	174016	174022	Gene13286	7	+
Tp57577_TGAC_v2_LG6	20299062	20299204	Gene16082	143	+
Tp57577_TGAC_v2_scaf_1242	19914	20175	Gene23640	262	+
Tp57577_TGAC_v2_LG7	14636791	14636831	Gene11531	41	+
Tp57577_TGAC_v2_LG1	10554868	10554950	Gene33977	83	-
Tp57577_TGAC_v2_LG7	23738918	23738962	Gene3603	45	-
Tp57577_TGAC_v2_LG3	1597967	1598177	Gene8812	211	+
Tp57577_TGAC_v2_scaf_678	8422	8515	Gene22407	94	-
Tp57577_TGAC_v2_LG2	871134	871183	Gene36674	50	+
Tp57577_TGAC_v2_LG3	4936581	4936622	Gene24385	42	+
Tp57577_TGAC_v2_scaf_229	207947	208001	Gene17422	55	+
Tp57577_TGAC_v2_LG7	2192028	2192064	Gene33847	37	-
Tp57577_TGAC_v2_LG3	22709714	22709744	Gene10539	31	-
Tp57577_TGAC_v2_scaf_678	14863	14971	Gene22407	109	-
Tp57577_TGAC_v2_LG7	26159608	26159755	Gene9215	148	-
Tp57577_TGAC_v2_scaf_3685	887	1002	Gene1732	116	-
Tp57577_TGAC_v2_LG4	3817837	3818035	Gene26494	199	-
Tp57577_TGAC_v2_LG6	6253156	6253206	Gene33182	51	-
Tp57577_TGAC_v2_scaf_776	23451	23545	Gene31932	95	+
Tp57577_TGAC_v2_LG6	2761949	2761952	Gene1641	4	+
Tp57577_TGAC_v2_scaf_1242	23161	23203	Gene23640	43	+
Tp57577_TGAC_v2_scaf_119	62547	62637	Gene33132	91	+
Tp57577_TGAC_v2_LG4	3413419	3413573	Gene1310	155	+
Tp57577_TGAC_v2_scaf_229	207648	207688	Gene17422	41	+
Tp57577_TGAC_v2_scaf_3219	216	260	Gene18419	45	+
Tp57577_TGAC_v2_LG1	10553068	10553083	Gene33977	16	-
Tp57577_TGAC_v2_scaf_221	13975	14043	Gene17487	69	+
Tp57577_TGAC_v2_LG7	21228930	21229025	Gene33256	96	+
Tp57577_TGAC_v2_LG3	27862118	27862157	Gene24906	40	+
Tp57577_TGAC_v2_LG3	4125892	4126005	Gene3375	114	+
Tp57577_TGAC_v2_LG2	28976106	28976224	Gene25899	119	-
Tp57577_TGAC_v2_LG6	14885934	14886154	Gene3730	221	-
Tp57577_TGAC_v2_LG1	26511736	26511751	Gene22301	16	-
Tp57577_TGAC_v2_LG2	28831233	28831243	Gene34025	11	+
Tp57577_TGAC_v2_scaf_880	19911	19999	Gene28190	89	-
Tp57577_TGAC_v2_LG1	21831474	21831492	Gene3012	19	-
Tp57577_TGAC_v2_LG1	21830484	21830488	Gene3012	5	-
Tp57577_TGAC_v2_LG6	7434896	7435022	Gene32298	127	+
Tp57577_TGAC_v2_scaf_567	30428	30485	Gene10310	58	+
Tp57577_TGAC_v2_LG1	8250254	8250364	Gene26991	111	-
Tp57577_TGAC_v2_LG3	22709828	22710087	Gene10539	260	-
Tp57577_TGAC_v2_LG2	18174944	18174995	Gene24467	52	+
Tp57577_TGAC_v2_LG3	10557636	10557701	Gene30384	66	+
Tp57577_TGAC_v2_LG2	7672327	7672393	Gene32526	67	+
Tp57577_TGAC_v2_LG7	21229591	21229600	Gene33256	10	+
Tp57577_TGAC_v2_LG1	19522449	19522468	Gene37816	20	-
Tp57577_TGAC_v2_LG3	9135526	9135713	Gene27392	188	+
Tp57577_TGAC_v2_LG2	25867585	25867799	Gene2128	215	-
Tp57577_TGAC_v2_LG1	26006135	26006174	Gene34354	40	+
Tp57577_TGAC_v2_LG3	4228444	4228635	Gene3373	192	+
Tp57577_TGAC_v2_LG1	8249939	8250046	Gene26991	108	-
Tp57577_TGAC_v2_LG2	7679654	7679691	Gene32526	38	+
Tp57577_TGAC_v2_scaf_3219	432	467	Gene18419	36	+
Tp57577_TGAC_v2_LG7	14636953	14637009	Gene11531	57	+
Tp57577_TGAC_v2_scaf_493	92490	92605	Gene30544	116	+
Tp57577_TGAC_v2_LG3	4152192	4152210	Gene3405	19	+
Tp57577_TGAC_v2_LG3	8799609	8799728	Gene17098	120	-
Tp57577_TGAC_v2_LG1	11493680	11493773	Gene8899	94	+
Tp57577_TGAC_v2_LG7	2869321	2869373	Gene38536	53	+
Tp57577_TGAC_v2_LG4	2043017	2043092	Gene12660	76	+
Tp57577_TGAC_v2_LG1	24248542	24248666	Gene13696	125	-
Tp57577_TGAC_v2_scaf_329	212137	212313	Gene19942	177	+
Tp57577_TGAC_v2_scaf_680	61072	61083	Gene22481	12	+
Tp57577_TGAC_v2_LG4	2043486	2044002	Gene12660	517	+
Tp57577_TGAC_v2_scaf_709	65453	65463	Gene31855	11	-
Tp57577_TGAC_v2_scaf_3161	546	623	Gene20814	78	-
Tp57577_TGAC_v2_LG6	9094343	9094390	Gene26942	48	-
Tp57577_TGAC_v2_LG3	8798555	8798616	Gene17098	62	-
Tp57577_TGAC_v2_LG3	9137052	9137111	Gene27392	60	+
Tp57577_TGAC_v2_LG1	9906586	9906662	Gene2809	77	-
Tp57577_TGAC_v2_LG6	9089181	9089201	Gene26942	21	-
Tp57577_TGAC_v2_LG2	25683407	25683476	Gene2109	70	-
Tp57577_TGAC_v2_LG3	30140180	30140192	Gene25518	13	-
Tp57577_TGAC_v2_LG6	6253430	6253519	Gene33182	90	-
Tp57577_TGAC_v2_LG2	21913195	21913196	Gene5966	2	-
Tp57577_TGAC_v2_LG2	31169189	31169286	Gene19570	98	-
Tp57577_TGAC_v2_LG7	11588564	11588663	Gene28703	100	-
Tp57577_TGAC_v2_LG2	28973733	28973734	Gene25899	2	-
Tp57577_TGAC_v2_scaf_192	129233	129247	Gene32125	15	+
Tp57577_TGAC_v2_LG7	2873059	2873062	Gene38536	4	+
Tp57577_TGAC_v2_LG2	31169011	31169013	Gene19570	3	-
Tp57577_TGAC_v2_LG2	1878126	1878229	Gene36697	104	-
Tp57577_TGAC_v2_LG7	20590734	20590762	Gene8655	29	+
Tp57577_TGAC_v2_LG3	3826056	3826197	Gene2190	142	-
Tp57577_TGAC_v2_LG4	18268370	18268417	Gene15565	48	-
Tp57577_TGAC_v2_scaf_329	214668	214698	Gene19942	31	+
Tp57577_TGAC_v2_scaf_3161	699	733	Gene20814	35	-
Tp57577_TGAC_v2_scaf_909	66593	66723	Gene26591	131	+
Tp57577_TGAC_v2_scaf_469	166617	166738	Gene14742	122	+
Tp57577_TGAC_v2_scaf_259	191642	191720	Gene16870	79	-
Tp57577_TGAC_v2_scaf_622	103564	103695	Gene34898	132	-
Tp57577_TGAC_v2_scaf_1084	18208	18482	Gene27480	275	-
Tp57577_TGAC_v2_LG1	24251931	24252109	Gene13696	179	-
Tp57577_TGAC_v2_scaf_198	12237	12269	Gene32325	33	-
Tp57577_TGAC_v2_LG6	3489195	3489391	Gene6935	197	-
Tp57577_TGAC_v2_LG6	8056805	8056843	Gene25777	39	+
Tp57577_TGAC_v2_LG3	18842001	18842008	Gene17179	8	-
Tp57577_TGAC_v2_LG5	13348918	13348928	Gene27739	11	-
Tp57577_TGAC_v2_scaf_1483	7063	7223	Gene40102	161	-
Tp57577_TGAC_v2_scaf_212	166575	166610	Gene10690	36	-
Tp57577_TGAC_v2_scaf_803	81653	81718	Gene28792	66	+
Tp57577_TGAC_v2_LG6	7288259	7288336	Gene35556	78	-
Tp57577_TGAC_v2_LG4	3756729	3756900	Gene26499	172	-
Tp57577_TGAC_v2_scaf_209	163257	163319	Gene9418	63	-
Tp57577_TGAC_v2_scaf_212	175037	175089	Gene10690	53	-
Tp57577_TGAC_v2_scaf_16151	789	919	Gene20842	131	+
Tp57577_TGAC_v2_LG1	21113410	21113491	Gene3752	82	+
Tp57577_TGAC_v2_LG4	24255223	24255330	Gene38632	108	-
Tp57577_TGAC_v2_LG3	4701728	4701896	Gene24410	169	+
Tp57577_TGAC_v2_LG5	13353265	13353308	Gene27739	44	-
Tp57577_TGAC_v2_scaf_235	78848	78960	Gene16033	113	-
Tp57577_TGAC_v2_scaf_259	183228	183273	Gene16886	46	-
Tp57577_TGAC_v2_LG1	4204426	4204450	Gene10408	25	+
Tp57577_TGAC_v2_scaf_565	54408	54567	Gene10334	160	+
Tp57577_TGAC_v2_LG5	6221144	6221153	Gene18732	10	+
Tp57577_TGAC_v2_scaf_16151	1073	1126	Gene20842	54	+
Tp57577_TGAC_v2_LG3	3881154	3881162	Gene2221	9	+
Tp57577_TGAC_v2_LG3	3446549	3446689	Gene2224	141	+
Tp57577_TGAC_v2_LG1	20741903	20742040	Gene36917	138	-
Tp57577_TGAC_v2_LG2	26899395	26899478	Gene37015	84	+
Tp57577_TGAC_v2_LG2	32365598	32365635	Gene38053	38	+
Tp57577_TGAC_v2_scaf_554	17788	17907	Gene9334	120	-
Tp57577_TGAC_v2_scaf_209	170043	170106	Gene9418	64	-
Tp57577_TGAC_v2_scaf_373	77021	77041	Gene21378	21	+
Tp57577_TGAC_v2_scaf_10453	1559	1629	Gene22609	71	+
Tp57577_TGAC_v2_LG2	26903239	26903302	Gene37015	64	+
Tp57577_TGAC_v2_LG7	20594638	20594639	Gene8655	2	+
Tp57577_TGAC_v2_scaf_1015	13910	14122	Gene28382	213	+
Tp57577_TGAC_v2_scaf_865	21311	21386	Gene28015	76	-
Tp57577_TGAC_v2_LG6	19544999	19545002	Gene33450	4	-
Tp57577_TGAC_v2_scaf_307	180345	180376	Gene18866	32	-
Tp57577_TGAC_v2_scaf_198	14528	14560	Gene32325	33	-
Tp57577_TGAC_v2_scaf_547	148164	148286	Gene7625	123	+
Tp57577_TGAC_v2_scaf_558	105874	106064	Gene9362	191	+
Tp57577_TGAC_v2_LG4	22549631	22549812	Gene3319	182	-
Tp57577_TGAC_v2_scaf_790	44517	44536	Gene30774	20	+
Tp57577_TGAC_v2_LG3	5440698	5440792	Gene6288	95	-
Tp57577_TGAC_v2_LG1	11493113	11493182	Gene8899	70	+
Tp57577_TGAC_v2_scaf_462	44332	44346	Gene14635	15	+
Tp57577_TGAC_v2_scaf_572	28686	28753	Gene15134	68	-
Tp57577_TGAC_v2_LG3	12285698	12285806	Gene11807	109	+
Tp57577_TGAC_v2_LG2	25863415	25863467	Gene2128	53	-
Tp57577_TGAC_v2_scaf_1272	4850	4992	Gene24652	143	-
Tp57577_TGAC_v2_LG7	10579636	10579725	Gene31761	90	-
Tp57577_TGAC_v2_LG6	20299374	20299416	Gene16082	43	+
Tp57577_TGAC_v2_LG6	7928858	7928887	Gene25793	30	-
Tp57577_TGAC_v2_scaf_373	76581	76774	Gene21378	194	+
Tp57577_TGAC_v2_scaf_960	50330	50372	Gene22796	43	-
Tp57577_TGAC_v2_scaf_1483	7334	7373	Gene40102	40	-
Tp57577_TGAC_v2_scaf_553	38201	38213	Gene9207	13	-
Tp57577_TGAC_v2_LG4	3756935	3757070	Gene26499	136	-
Tp57577_TGAC_v2_LG2	23240010	23240032	Gene36811	23	+
Tp57577_TGAC_v2_scaf_10453	1434	1512	Gene22609	79	+
Tp57577_TGAC_v2_scaf_572	25049	25052	Gene15134	4	-
Tp57577_TGAC_v2_LG3	3879298	3879504	Gene2221	207	+
Tp57577_TGAC_v2_scaf_184	327374	327469	Gene32924	96	-
Tp57577_TGAC_v2_LG1	21186804	21186848	Gene3801	45	-
Tp57577_TGAC_v2_scaf_960	49544	49590	Gene22796	47	-
Tp57577_TGAC_v2_LG1	20536988	20537080	Gene36957	93	-
Tp57577_TGAC_v2_scaf_680	57814	57889	Gene22481	76	+
Tp57577_TGAC_v2_LG5	6859337	6859358	Gene35877	22	+
Tp57577_TGAC_v2_LG6	1987761	1987841	Gene9635	81	+
Tp57577_TGAC_v2_LG2	28833221	28833225	Gene34025	5	+
Tp57577_TGAC_v2_scaf_649	81068	81087	Gene35364	20	-
Tp57577_TGAC_v2_LG2	3581275	3581311	Gene33499	37	-
Tp57577_TGAC_v2_LG6	21434945	21435043	Gene15483	99	-
Tp57577_TGAC_v2_LG3	18637686	18637760	Gene23751	75	-
Tp57577_TGAC_v2_LG3	12417085	12417217	Gene11960	133	-
Tp57577_TGAC_v2_LG1	1359161	1359229	Gene5532	69	+
Tp57577_TGAC_v2_LG1	19517757	19517762	Gene37816	6	-
Tp57577_TGAC_v2_scaf_1084	17758	17770	Gene27480	13	-
Tp57577_TGAC_v2_LG1	4313426	4313712	Gene10393	287	+
Tp57577_TGAC_v2_scaf_554	14524	14587	Gene9334	64	-
Tp57577_TGAC_v2_LG7	10579548	10579584	Gene31761	37	-
Tp57577_TGAC_v2_LG1	1766413	1766553	Gene13865	141	-
Tp57577_TGAC_v2_LG2	18927207	18927344	Gene15992	138	-
Tp57577_TGAC_v2_LG1	759887	759927	Gene26273	41	+
Tp57577_TGAC_v2_LG1	20741808	20741857	Gene36917	50	-
Tp57577_TGAC_v2_scaf_462	43630	43728	Gene14635	99	+
Tp57577_TGAC_v2_LG4	18531013	18531169	Gene31079	157	+
Tp57577_TGAC_v2_scaf_142	124934	125054	Gene26667	121	-
Tp57577_TGAC_v2_LG3	18636420	18636449	Gene23751	30	-
Tp57577_TGAC_v2_scaf_222	255540	255586	Gene17554	47	-
Tp57577_TGAC_v2_LG2	1132923	1133003	Gene36664	81	-
Tp57577_TGAC_v2_scaf_169	214062	214149	Gene25685	88	-
Tp57577_TGAC_v2_scaf_1015	7441	7549	Gene28382	109	+
Tp57577_TGAC_v2_LG2	31966389	31966463	Gene38035	75	+
Tp57577_TGAC_v2_LG3	23159564	23159733	Gene14472	170	+
Tp57577_TGAC_v2_LG1	6675277	6675546	Gene4884	270	+
Tp57577_TGAC_v2_LG4	4210687	4210721	Gene19199	35	-
Tp57577_TGAC_v2_LG4	24246541	24246584	Gene38632	44	-
Tp57577_TGAC_v2_LG2	8616287	8616338	Gene2326	52	-
Tp57577_TGAC_v2_scaf_169	209047	209050	Gene25685	4	-
Tp57577_TGAC_v2_scaf_836	30859	30925	Gene28990	67	+
Tp57577_TGAC_v2_scaf_84	422388	422474	Gene3671	87	-
Tp57577_TGAC_v2_LG2	29883152	29883188	Gene8328	37	-
Tp57577_TGAC_v2_LG1	7575543	7575572	Gene32787	30	-
Tp57577_TGAC_v2_LG6	2876751	2876882	Gene1632	132	-
Tp57577_TGAC_v2_scaf_142	121720	121818	Gene26667	99	-
Tp57577_TGAC_v2_LG1	12274230	12274301	Gene23968	72	+
Tp57577_TGAC_v2_scaf_74	448177	448272	Gene1575	96	+
Tp57577_TGAC_v2_LG4	16791480	16791541	Gene4644	62	+
Tp57577_TGAC_v2_LG3	23904849	23905052	Gene24189	204	+
Tp57577_TGAC_v2_scaf_509	41724	41732	Gene10006	9	-
Tp57577_TGAC_v2_scaf_534	106809	106848	Gene10113	40	-
Tp57577_TGAC_v2_LG6	5257423	5257508	Gene4058	86	+
Tp57577_TGAC_v2_LG1	759781	759813	Gene26273	33	+
Tp57577_TGAC_v2_LG2	24134636	24134677	Gene12534	42	-
Tp57577_TGAC_v2_LG5	236964	237063	Gene9151	100	+
Tp57577_TGAC_v2_LG4	21686725	21686807	Gene24152	83	-
Tp57577_TGAC_v2_LG2	539046	539326	Gene25217	281	+
Tp57577_TGAC_v2_LG2	3577969	3577979	Gene33499	11	-
Tp57577_TGAC_v2_LG1	6514941	6514956	Gene4913	16	-
Tp57577_TGAC_v2_scaf_1598	14885	14933	Gene39478	49	-
Tp57577_TGAC_v2_LG2	4187453	4187546	Gene16187	94	-
Tp57577_TGAC_v2_LG1	7578939	7579048	Gene32787	110	-
Tp57577_TGAC_v2_scaf_184	329545	329614	Gene32924	70	-
Tp57577_TGAC_v2_LG2	18620550	18620600	Gene13219	51	+
Tp57577_TGAC_v2_scaf_745	65607	65653	Gene30265	47	+
Tp57577_TGAC_v2_LG3	20096474	20096718	Gene33407	245	-
Tp57577_TGAC_v2_LG5	2658908	2659156	Gene35463	249	-
Tp57577_TGAC_v2_LG3	5441390	5441467	Gene6288	78	-
Tp57577_TGAC_v2_scaf_212	272246	272344	Gene10714	99	+
Tp57577_TGAC_v2_LG7	7876312	7876330	Gene20285	19	-
Tp57577_TGAC_v2_LG3	14195679	14195728	Gene14936	50	+
Tp57577_TGAC_v2_LG4	3421178	3421262	Gene1310	85	+
Tp57577_TGAC_v2_LG3	2585077	2585254	Gene12797	178	+
Tp57577_TGAC_v2_scaf_579	95229	95252	Gene15028	24	-
Tp57577_TGAC_v2_LG1	23509178	23509304	Gene15679	127	+
Tp57577_TGAC_v2_scaf_235	75789	75812	Gene16033	24	-
Tp57577_TGAC_v2_LG3	4933730	4933867	Gene24351	138	-
Tp57577_TGAC_v2_scaf_836	35475	35477	Gene28990	3	+
Tp57577_TGAC_v2_LG3	4487696	4487819	Gene3412	124	+
Tp57577_TGAC_v2_LG3	7378221	7378516	Gene37307	296	+
Tp57577_TGAC_v2_LG2	31966178	31966225	Gene38035	48	+
Tp57577_TGAC_v2_LG4	16790377	16790487	Gene4644	111	+
Tp57577_TGAC_v2_LG1	6512570	6512779	Gene4913	210	-
Tp57577_TGAC_v2_scaf_296	172924	173031	Gene8567	108	-
Tp57577_TGAC_v2_LG2	26280920	26281010	Gene37120	91	+
Tp57577_TGAC_v2_scaf_1272	4659	4680	Gene24652	22	-
Tp57577_TGAC_v2_LG7	3029603	3029605	Gene38478	3	+
Tp57577_TGAC_v2_LG1	8132139	8132203	Gene26992	65	+
Tp57577_TGAC_v2_LG3	3451871	3452021	Gene2224	151	+
Tp57577_TGAC_v2_LG5	14647919	14647976	Gene1526	58	-
Tp57577_TGAC_v2_LG1	931728	931794	Gene26286	67	+
Tp57577_TGAC_v2_LG6	3341192	3341264	Gene31494	73	+
Tp57577_TGAC_v2_LG4	17594108	17594121	Gene34136	14	+
Tp57577_TGAC_v2_LG7	3027665	3027786	Gene38478	122	+
Tp57577_TGAC_v2_LG6	8869139	8869164	Gene26949	26	-
Tp57577_TGAC_v2_scaf_222	80374	80455	Gene17534	82	+
Tp57577_TGAC_v2_LG3	4487176	4487314	Gene3412	139	+
Tp57577_TGAC_v2_LG3	5497111	5497212	Gene6298	102	-
Tp57577_TGAC_v2_LG6	5003259	5003274	Gene4021	16	+
Tp57577_TGAC_v2_scaf_328	250700	250780	Gene19905	81	+
Tp57577_TGAC_v2_LG6	19557654	19557853	Gene33443	200	-
Tp57577_TGAC_v2_scaf_830	41871	41913	Gene28930	43	+
Tp57577_TGAC_v2_LG3	30143257	30143269	Gene25518	13	-
Tp57577_TGAC_v2_LG1	4660223	4660241	Gene16949	19	+
Tp57577_TGAC_v2_scaf_171	56714	56876	Gene24883	163	-
Tp57577_TGAC_v2_LG3	7378581	7378601	Gene37307	21	+
Tp57577_TGAC_v2_scaf_553	43036	43104	Gene9207	69	-
Tp57577_TGAC_v2_LG4	26769527	26769693	Gene13353	167	-
Tp57577_TGAC_v2_LG7	6316281	6316314	Gene32200	34	-
Tp57577_TGAC_v2_LG3	1249428	1249444	Gene22815	17	+
Tp57577_TGAC_v2_LG1	8132074	8132091	Gene26992	18	+
Tp57577_TGAC_v2_scaf_847	30092	30200	Gene27870	109	-
Tp57577_TGAC_v2_LG6	19555800	19555826	Gene33443	27	-
Tp57577_TGAC_v2_LG3	15289563	15289702	Gene34244	140	-
Tp57577_TGAC_v2_LG2	23142548	23142654	Gene36783	107	-
Tp57577_TGAC_v2_scaf_32565	329	373	Gene384	45	-
Tp57577_TGAC_v2_LG6	4998958	4999076	Gene4021	119	+
Tp57577_TGAC_v2_LG2	13907057	13907060	Gene1054	4	+
Tp57577_TGAC_v2_LG3	23905479	23905666	Gene24189	188	+
Tp57577_TGAC_v2_LG2	4187321	4187381	Gene16187	61	-
Tp57577_TGAC_v2_LG6	8872528	8872672	Gene26949	145	-
Tp57577_TGAC_v2_LG6	3393811	3394000	Gene31501	190	+
Tp57577_TGAC_v2_LG1	26001816	26002051	Gene34354	236	+
Tp57577_TGAC_v2_LG2	27502565	27502572	Gene5447	8	-
Tp57577_TGAC_v2_LG3	8286234	8286470	Gene6750	237	+
Tp57577_TGAC_v2_LG3	29457735	29457787	Gene12251	53	+
Tp57577_TGAC_v2_LG3	17247997	17248088	Gene39218	92	+
Tp57577_TGAC_v2_scaf_296	172627	172644	Gene8567	18	-
Tp57577_TGAC_v2_LG7	30286296	30286323	Gene6392	28	-
Tp57577_TGAC_v2_LG2	8423660	8423742	Gene2322	83	+
Tp57577_TGAC_v2_scaf_909	67910	68011	Gene26591	102	+
Tp57577_TGAC_v2_scaf_171	58188	58240	Gene24883	53	-
Tp57577_TGAC_v2_LG1	505024	505057	Gene2435	34	+
Tp57577_TGAC_v2_scaf_32248	1	210	Gene20342	210	+
Tp57577_TGAC_v2_LG3	28863163	28863219	Gene12172	57	+
Tp57577_TGAC_v2_LG4	26760648	26760668	Gene13353	21	-
Tp57577_TGAC_v2_scaf_222	182097	182149	Gene17545	53	+
